# Supplementary material for: Modeling Diabetes Risk and Progression With Public Health Data: Ontology-Guided, Simulation-Capable Digital Twin Study
Source: JMIR Med Inform. 2026 Apr 21;14:e87374. doi: 10.2196/87374 (PMC13098727; doi:10.2196/87374)
Supplement: Multimedia Appendix 1 [file medinform-v14-e87374-s001.xlsx]

## Sheet: Appendix 1. RAG-selected_featur
item_name	clean_source	is_longitudinal	relevance_score	classification	reasoning	feature_context	prompt	feature_id_list	MIDUS_II_id	MIDUS_III_id	Notes
Type of diabetes (Target Variable)	Biomarker > Medical History > Symptoms and Conditions	FALSE	1	Medical History	The type of diabetes is a crucial feature directly related to diabetes risk assessment. It determines the underlying cause and mechanism of the disease, which significantly impacts the management and prognosis of diabetes. Type 2 diabetes, for example, is associated with insulin resistance and relative insulin deficiency, making it a key factor in assessing diabetes risk.	From DM_ONT: - Diabete (Diabete): Diabetes is a chronic condition characterized by high levels of sugar in the blood, either due to inadequate insulin production or the body's inability to use insulin effectively. It can lead to serious complications if not properly managed. (http://www.semanticweb.org/begum/ontologies/2018/10/untitled-ontology-6#Diabete) - Hyperglycemia (Hyperglycemia): Hypergly…	Analyze the following feature for its relevance to diabetes risk assessment: Feature: Type of diabetes Description: Biomarker > Medical History > Symptoms and Conditions Is Longitudinal: No Project IDs: { "MIDUS_II": "C4H1IT" } Related concepts from ontology: From DM_ONT: - Diabete (Diabete): Diabetes is a chronic condition characterized by high levels of sugar in the blood, either due to inadequ…	C4H1IT	C4H1IT		Target variable, excluded from training
Physician diagnosed diabetes (Target Variable)	Biomarker > Medical History > Symptoms and Conditions	TRUE	1	Medical history	Physician diagnosed diabetes is directly related to diabetes risk as it indicates the presence of the condition. A diagnosis of diabetes is a key indicator of high blood glucose levels and the need for management and monitoring.	From DM_ONT: - Diabete (Diabete): Diabetes is a chronic condition that affects how your body processes blood sugar (glucose), leading to high levels that can cause serious health complications if not managed properly. (http://www.semanticweb.org/begum/ontologies/2018/10/untitled-ontology-6#Diabete) - Hyperglycemia (Hyperglycemia): Hyperglycemia is a condition characterized by high levels of gluco…	Analyze the following feature for its relevance to diabetes risk assessment: Feature: Physician diagnosed diabetes Description: Biomarker > Medical History > Symptoms and Conditions Is Longitudinal: Yes Project IDs: { "MIDUS_II": "B4H1ID", "MIDUS_III": "RA4H1ID" } Related concepts from ontology: From DM_ONT: - Diabete (Diabete): Diabetes is a chronic condition that affects how your body processes…	B4H1ID	B4H1ID	RA4H1ID	Target variable, excluded from training
Ever had diabetes (Target Variable)	Biomarker > Medical History > Symptoms and Conditions	TRUE	1	Medical History	Having a history of diabetes is a strong indicator of diabetes risk as it directly relates to the presence of the condition. Individuals who have had diabetes in the past are at a higher risk of developing diabetes again or experiencing complications associated with the disease. Longitudinal data on past diabetes diagnosis can provide valuable insights into the progression of the disease and the …	From DM_ONT: - Diabete (Diabete): Diabetes is a chronic condition that affects how your body processes blood sugar (glucose), leading to high levels that can cause serious health complications if not properly managed. (http://www.semanticweb.org/begum/ontologies/2018/10/untitled-ontology-6#Diabete) - Hyperglycemia (Hyperglycemia): Hyperglycemia is a condition characterized by high levels of gluco…	Analyze the following feature for its relevance to diabetes risk assessment: Feature: Ever had diabetes Description: Biomarker > Medical History > Symptoms and Conditions Is Longitudinal: Yes Project IDs: { "MIDUS_II": "B4H1I", "MIDUS_III": "C4H1I" } Related concepts from ontology: From DM_ONT: - Diabete (Diabete): Diabetes is a chronic condition that affects how your body processes blood sugar (…	C4H1I,B4H1I	B4H1I	C4H1I	Target variable, excluded from training
Weight 1 year ago - pounds	Survey > Your Health > Weight Management	TRUE	0.8	Anthropometric/Body Composition	Weight is a crucial factor in assessing diabetes risk as it is closely linked to BMI, which is a well-established risk factor for diabetes. Changes in weight over time can also indicate trends in obesity or weight gain, both of which are significant risk factors for diabetes development.	From DM_ONT: - Weight_gain (Weight_gain): Weight gain refers to an increase in body weight, typically due to consuming more calories than the body burns. It can be caused by factors such as overeating, lack of physical activity, hormonal imbalances, or certain medical conditions. (http://www.semanticweb.org/begum/ontologies/2018/10/untitled-ontology-6#Weight_gain) - Weight_loss (Weight_loss): Wei…	Analyze the following feature for its relevance to diabetes risk assessment: Feature: Weight 1 year ago - pounds Description: Survey > Your Health > Weight Management Is Longitudinal: Yes Project IDs: { "MIDUS_II": "B1SA40", "MIDUS_III": "C1SA36; C7CAS40" } Related concepts from ontology: From DM_ONT: - Weight_gain (Weight_gain): Weight gain refers to an increase in body weight, typically due to …	B1SA40	B1SA40	C1SA36; C7CAS40
Age would like to be	Survey > Personal Beliefs > Self Characteristics	TRUE	0.8	Indirect risk factor	Age is a significant factor in assessing health and disease risk, including diabetes. As individuals age, the risk of developing diabetes increases due to factors such as decreased insulin sensitivity and pancreatic function. Longitudinal data on age can provide insights into how diabetes risk changes over time.	From DMTO: - DDO_0000125 (age): DDO_0000125 refers to age, which is a measure of the time a person has lived since birth and is an important factor in assessing health and disease risk. (http://purl.obolibrary.org/obo/DDO.owl#DDO_0000125) From FASTO: - percent_hasUoMCode_% (%): The term "percent_hasUoMCode_%" refers to the percentage of a population or sample that has a specific unit of measure c…	Analyze the following feature for its relevance to diabetes risk assessment: Feature: Age would like to be Description: Survey > Personal Beliefs > Self Characteristics Is Longitudinal: Yes Project IDs: { "MIDUS_II": "B1SE15", "MIDUS_III": "C1SE17; C7SG2" } Related concepts from ontology: From DMTO: - DDO_0000125 (age): DDO_0000125 refers to age, which is a measure of the time a person has lived …	B1SE15	B1SE15	C1SE17; C7SG2
Physical fitness important for good life	Survey > Personal Beliefs > EDWB Categories for Living a Good Life	TRUE	0.8	Physical Activity	Physical fitness is strongly related to diabetes risk factors as regular physical activity can help improve insulin sensitivity, manage weight, and reduce the risk of developing type 2 diabetes. Longitudinal data can provide insights into how changes in physical fitness over time impact diabetes risk.	From DMTO: - DMTO_0001703 (lifeStyle): DMTO_0001703 (lifeStyle) refers to an individual's patterns of living, including their behaviors, habits, and choices related to diet, physical activity, and other aspects of daily life that can impact their health and well-being. (https://bioportal.bioontology.org/ontologies/DMTO.owl#DMTO_0001703) - DMTO_0001704 (diet): DMTO_0001704 refers to the concept of…	Analyze the following feature for its relevance to diabetes risk assessment: Feature: Physical fitness important for good life Description: Survey > Personal Beliefs > EDWB Categories for Living a Good Life Is Longitudinal: Yes Project IDs: { "MIDUS_II": "B1SE2J", "MIDUS_III": "C1SE2J" } Related concepts from ontology: From DMTO: - DMTO_0001703 (lifeStyle): DMTO_0001703 (lifeStyle) refers to an i…	B1SE2J	B1SE2J	C1SE2J
Body Mass Index - Metric	Survey > Your Health > Body Measurement	TRUE	0.8	Anthropometric/Physical Measure	Body Mass Index (BMI) is a well-established indicator of obesity, which is a significant risk factor for developing type 2 diabetes. High BMI is associated with insulin resistance and impaired glucose metabolism, contributing directly to diabetes risk. The longitudinal nature of the data allows for tracking changes in BMI over time, providing valuable insights into the progression of obesity-rela…	From DMTO: - 0000362 (overweight in childhood): '0000362 (overweight in childhood)' refers to a medical code used to indicate a child who is above the recommended weight for their age and height, which can increase the risk of various health problems such as diabetes, heart disease, and joint issues. (http://purl.obolibrary.org/obo/DDO.owl#0000362) - DDO_0000360 (overweight): DDO_0000360 refers t…	Analyze the following feature for its relevance to diabetes risk assessment: Feature: Body Mass Index - Metric Description: Survey > Your Health > Body Measurement Is Longitudinal: Yes Project IDs: { "MIDUS_II": "B1SBMI", "MIDUS_III": "C1SBMI; CACBMI" } Related concepts from ontology: From DMTO: - 0000362 (overweight in childhood): '0000362 (overweight in childhood)' refers to a medical code used…	B1SBMI	B1SBMI	C1SBMI; CACBMI
Weight current - pounds	Survey > Your Health > Body Measurement	TRUE	0.8	Anthropometric/Body Composition	Weight is a crucial factor in assessing diabetes risk as it is closely linked to BMI, which is a known risk factor for diabetes. Changes in weight over time can also indicate potential health changes that may impact diabetes risk.	From DMTO: - DDO_0000130 (weight): DDO_0000130 refers to weight, which is a measure of the force of gravity acting on an object due to its mass. In a medical context, weight is often used as an indicator of overall health and can be influenced by factors such as diet, exercise, and underlying medical conditions. (http://purl.obolibrary.org/obo/DDO.owl#DDO_0000130) - DTO:0002076 (underweight): DTO…	Analyze the following feature for its relevance to diabetes risk assessment: Feature: Weight current - pounds Description: Survey > Your Health > Body Measurement Is Longitudinal: Yes Project IDs: { "MIDUS_II": "B1SA39", "MIDUS_III": "C1SA35; C7B3B_LB" } Related concepts from ontology: From DMTO: - DDO_0000130 (weight): DDO_0000130 refers to weight, which is a measure of the force of gravity acti…	B1SA39	B1SA39	C1SA35; C7B3B_LB
Age	Cognitive > Administration > Respondent Age	TRUE	0.8	Demographic	Age is a strong predictor of diabetes risk as it is associated with physiological changes that can impact insulin sensitivity and glucose metabolism. Older age is a known risk factor for developing type 2 diabetes.	From DM_ONT: - Patient_2_hasAge_48 (48): The concept 'Patient_2_hasAge_48 (48)' indicates that Patient 2 is 48 years old. (http://www.semanticweb.org/begum/ontologies/2018/10/untitled-ontology-6#Patient_2_hasAge_48) From DMTO: - DDO_0000125 (age): DDO_0000125 refers to age, which is a numerical value representing the length of time a person has lived since birth. It is an important factor in asse…	Analyze the following feature for its relevance to diabetes risk assessment: Feature: Age Description: Cognitive > Administration > Respondent Age Is Longitudinal: Yes Project IDs: { "MIDUS_II": "B1PAGE_M2", "MIDUS_III": "B1PRAGE_2019" } Related concepts from ontology: From DM_ONT: - Patient_2_hasAge_48 (48): The concept 'Patient_2_hasAge_48 (48)' indicates that Patient 2 is 48 years old. (http:/…	B1PAGE_M2,B1PRAGE_2019	B1PAGE_M2	B1PRAGE_2019
Waist-to-Hip Ratio	Survey > Your Health > Body Measurement	TRUE	0.8	Anthropometric Measurement	Waist-to-Hip Ratio is strongly related to diabetes risk factors as it is an indicator of abdominal obesity, which is a known risk factor for type 2 diabetes. Abdominal obesity is associated with insulin resistance and other metabolic abnormalities that contribute to the development of diabetes.	From DMTO: - DDO_0000320 (waist circumference): Waist circumference (DDO_0000320) is a measurement taken around the waist at the level of the navel and is used as an indicator of abdominal obesity and risk for various health conditions such as cardiovascular disease and type 2 diabetes. (http://purl.obolibrary.org/obo/DDO.owl#DDO_0000320) From FASTO: - percent_hasUoMCode_% (%): The term "percent_…	Analyze the following feature for its relevance to diabetes risk assessment: Feature: Waist-to-Hip Ratio Description: Survey > Your Health > Body Measurement Is Longitudinal: Yes Project IDs: { "MIDUS_II": "B1SWSTHI", "MIDUS_III": "C1SWSTHI; C7BWSTHI" } Related concepts from ontology: From DMTO: - DDO_0000320 (waist circumference): Waist circumference (DDO_0000320) is a measurement taken around t…	B1SWSTHI	B1SWSTHI	C1SWSTHI; C7BWSTHI
Diabetes or high blood sugar ever - 12 months	Survey > Your Health > Prescription Medicine Used	TRUE	0.8	Medical history	The feature 'Diabetes or high blood sugar ever - 12 months' directly relates to diabetes risk as it specifically captures a history of diabetes or high blood sugar levels within the past year. This information is crucial for assessing an individual's predisposition to diabetes and monitoring their health status over time.	From DM_ONT: - Diabete (Diabete): Diabetes is a chronic condition characterized by high levels of sugar (glucose) in the blood, either due to inadequate production of insulin by the pancreas or the body's inability to use insulin effectively. (http://www.semanticweb.org/begum/ontologies/2018/10/untitled-ontology-6#Diabete) - Prediabetes (Prediabetes): Prediabetes is a condition in which blood sug…	Analyze the following feature for its relevance to diabetes risk assessment: Feature: Diabetes or high blood sugar ever - 12 months Description: Survey > Your Health > Prescription Medicine Used Is Longitudinal: Yes Project IDs: { "MIDUS_II": "B1SA11X", "MIDUS_III": "C1SA11X; C7SA7X" } Related concepts from ontology: From DM_ONT: - Diabete (Diabete): Diabetes is a chronic condition characterized …	C1SA11X,B1SA11X	B1SA11X	C1SA11X; C7SA7X
Waist Circumference in Inches	Survey > Your Health > Body Measurement	TRUE	0.8	Anthropometric/Body Composition Measure	Waist circumference is a direct indicator of central obesity, which is strongly associated with an increased risk of type 2 diabetes. Central obesity is linked to insulin resistance and metabolic dysfunction, contributing to the development of diabetes. The longitudinal nature of the data can provide insights into changes in central adiposity over time and its impact on diabetes risk.	From DMTO: - DDO_0000320 (waist circumference): Waist circumference (DDO_0000320) is a measurement taken around the abdomen at the level of the belly button and is used as an indicator of central obesity and risk for certain health conditions such as cardiovascular disease and type 2 diabetes. (http://purl.obolibrary.org/obo/DDO.owl#DDO_0000320) From FASTO: - percent_hasUoMCode_% (%): The term "p…	Analyze the following feature for its relevance to diabetes risk assessment: Feature: Waist Circumference in Inches Description: Survey > Your Health > Body Measurement Is Longitudinal: Yes Project IDs: { "MIDUS_II": "B1SA35", "MIDUS_III": "C1SA31; C7B4B" } Related concepts from ontology: From DMTO: - DDO_0000320 (waist circumference): Waist circumference (DDO_0000320) is a measurement taken arou…	B1SA35	B1SA35	C1SA31; C7B4B
Compare weight now to 5 years ago	Survey > Your Health > Comparative Health/Memory Items	TRUE	0.8	Directly related to diabetes risk factors	Comparing weight now to 5 years ago can provide valuable information on changes in body mass over time, which is directly linked to diabetes risk. Weight gain or significant fluctuations in weight can be indicative of metabolic changes and potential insulin resistance, both of which are key factors in diabetes development. Longitudinal data on weight changes can help track trends and assess the i…	From DMTO: - DDO_0000130 (weight): DDO_0000130 refers to weight, which is a measure of the force of gravity acting on an object due to its mass. It is commonly used in healthcare to assess a person's body mass and monitor changes in weight over time. (http://purl.obolibrary.org/obo/DDO.owl#DDO_0000130) - DTO:0002076 (underweight): DTO:0002076 refers to being underweight, which means having a body…	Analyze the following feature for its relevance to diabetes risk assessment: Feature: Compare weight now to 5 years ago Description: Survey > Your Health > Comparative Health/Memory Items Is Longitudinal: Yes Project IDs: { "MIDUS_II": "B1SA6D", "MIDUS_III": "C1SA6D; CACAS6D" } Related concepts from ontology: From DMTO: - DDO_0000130 (weight): DDO_0000130 refers to weight, which is a measure of t…	B1SA6D	B1SA6D	C1SA6D; CACAS6D
Having any chronic conditions - 12 months	Survey > Your Health > Prescription Medicine Used	TRUE	0.8	Medical History	Having any chronic conditions, especially those that require ongoing management and treatment, can significantly impact diabetes risk. Chronic conditions like hypertension, cardiovascular disease, and obesity are known to be risk factors for diabetes. The longitudinal nature of the data allows for tracking changes in chronic conditions over time, which can provide valuable insights into the progr…	From DMTO: - DDO_0000201 (chronic disease): DDO_0000201 refers to chronic diseases, which are long-lasting conditions that typically progress slowly over time and may require ongoing management and treatment to control symptoms and prevent complications. (http://purl.obolibrary.org/obo/DDO.owl#DDO_0000201) - OGMS_0000063 (disease course): The term 'OGMS_0000063 (disease course)' refers to the pro…	Analyze the following feature for its relevance to diabetes risk assessment: Feature: Having any chronic conditions - 12 months Description: Survey > Your Health > Prescription Medicine Used Is Longitudinal: Yes Project IDs: { "MIDUS_II": "B1SCHROX", "MIDUS_III": "C1SCHROX; C7SCHROX" } Related concepts from ontology: From DMTO: - DDO_0000201 (chronic disease): DDO_0000201 refers to chronic diseas…	B1SCHROX	B1SCHROX	C1SCHROX; C7SCHROX
Last blood pressure - Low, Normal, High	Survey > Health > Blood Pressure	TRUE	0.8	Direct risk factor	Blood pressure, especially high blood pressure (hypertension), is a significant risk factor for diabetes. Hypertension can contribute to the development of type 2 diabetes by affecting insulin sensitivity and increasing the risk of cardiovascular complications.	From DM_ONT: - Hypertension_b (Hypertension_b): Hypertension is a medical term for high blood pressure, which can increase the risk of heart disease, stroke, and other health problems if left untreated. (http://www.semanticweb.org/begum/ontologies/2018/10/untitled-ontology-6#Hypertension_b) - Hypertension_s (Hypertension_s): Hypertension is a medical term for high blood pressure, which can increa…	Analyze the following feature for its relevance to diabetes risk assessment: Feature: Last blood pressure - Low, Normal, High Description: Survey > Health > Blood Pressure Is Longitudinal: Yes Project IDs: { "MIDUS_II": "B1PA25A", "MIDUS_III": "C1PA25A; CACA25A" } Related concepts from ontology: From DM_ONT: - Hypertension_b (Hypertension_b): Hypertension is a medical term for high blood pressure…	B1PA25A	B1PA25A	C1PA25A; CACA25A
Age - Child or household member 1	Survey > Household Roster and Children > Child/Household Member - Age	TRUE	0.8	Demographic	Age is a significant factor in assessing diabetes risk as it is associated with an increased likelihood of developing type 2 diabetes. Older age is a known risk factor for diabetes due to factors such as decreased insulin sensitivity and beta-cell function.	From DMTO: - DDO_0000124 (patient demographic): DDO_0000124 refers to patient demographic information, which includes details such as age, gender, ethnicity, and other relevant personal data used in healthcare settings for patient identification and care management. (http://purl.obolibrary.org/obo/DDO.owl#DDO_0000124) - DDO_0000125 (age): DDO_0000125 refers to age, which is a numerical value repr…	Analyze the following feature for its relevance to diabetes risk assessment: Feature: Age - Child or household member 1 Description: Survey > Household Roster and Children > Child/Household Member - Age Is Longitudinal: Yes Project IDs: { "MIDUS_II": "B1PCHA1", "MIDUS_III": "C1PCHA1; C7CCHA1" } Related concepts from ontology: From DMTO: - DDO_0000124 (patient demographic): DDO_0000124 refers to p…	B1PCHA1	B1PCHA1	C1PCHA1; C7CCHA1
High blood pressure or hypertension ever - 12 months	Survey > Your Health > Prescription Medicine Used	TRUE	0.8	Direct risk factor	High blood pressure, also known as hypertension, is a significant risk factor for developing diabetes. Hypertension can lead to damage in blood vessels and organs, including the pancreas, which is involved in insulin production. Longitudinal data on high blood pressure over 12 months can provide insights into the chronicity and management of this risk factor.	From DM_ONT: - Hypertension_b (Hypertension_b): Hypertension, also known as high blood pressure, is a condition where the force of blood against the walls of the arteries is consistently too high, which can lead to serious health complications such as heart disease and stroke. (http://www.semanticweb.org/begum/ontologies/2018/10/untitled-ontology-6#Hypertension_b) - Hypertension_s (Hypertension_s…	Analyze the following feature for its relevance to diabetes risk assessment: Feature: High blood pressure or hypertension ever - 12 months Description: Survey > Your Health > Prescription Medicine Used Is Longitudinal: Yes Project IDs: { "MIDUS_II": "B1SA11S", "MIDUS_III": "C1SA11S; C7SA7S" } Related concepts from ontology: From DM_ONT: - Hypertension_b (Hypertension_b): Hypertension, also known …	B1SA11S	B1SA11S	C1SA11S; C7SA7S
Age - Child or household member 2	Survey > Household Roster and Children > Child/Household Member - Age	TRUE	0.8	Demographic	Age is a significant factor in assessing diabetes risk as older age is a known risk factor for developing type 2 diabetes. Longitudinal data on age can help track how the risk changes over time.	From DMTO: - DDO_0000124 (patient demographic): DDO_0000124 refers to patient demographic data, which includes information such as age, gender, race, ethnicity, and other relevant characteristics of an individual seeking medical care. (http://purl.obolibrary.org/obo/DDO.owl#DDO_0000124) - DDO_0000125 (age): DDO_0000125 refers to age, which is a measure of the time a person has lived since birth a…	Analyze the following feature for its relevance to diabetes risk assessment: Feature: Age - Child or household member 2 Description: Survey > Household Roster and Children > Child/Household Member - Age Is Longitudinal: Yes Project IDs: { "MIDUS_II": "B1PCHA2", "MIDUS_III": "C1PCHA2; C7CCHA2" } Related concepts from ontology: From DMTO: - DDO_0000124 (patient demographic): DDO_0000124 refers to p…	B1PCHA2	B1PCHA2	C1PCHA2; C7CCHA2
Respondent education level	Survey > Education, Occupation, and Marital Status > History of Marriage	TRUE	0.8	Demographic	Education level can impact an individual's health outcomes, including their understanding of diabetes management, access to healthcare services, and ability to make informed decisions regarding their health. Longitudinal data on education level can provide insights into how changes in education over time may influence diabetes risk.	From DMTO: - DDO_0000128 (level of education): DDO_0000128 refers to the level of education a person has attained, which can impact their health outcomes and access to healthcare services. (http://purl.obolibrary.org/obo/DDO.owl#DDO_0000128) - DTO:0002058 (education section): DTO:0002058 refers to the education section in a medical record or document, where information about a patient's education…	Analyze the following feature for its relevance to diabetes risk assessment: Feature: Respondent education level Description: Survey > Education, Occupation, and Marital Status > History of Marriage Is Longitudinal: Yes Project IDs: { "MIDUS_II": "B1PB1", "MIDUS_III": "C1PB1; C7CB1" } Related concepts from ontology: From DMTO: - DDO_0000128 (level of education): DDO_0000128 refers to the level of…	B1PB1	B1PB1	C1PB1; C7CB1
High blood pressure ever diagnosed	Survey > Health > Blood Pressure	TRUE	0.8	Cardiovascular Risk Factor	High blood pressure, also known as hypertension, is a significant risk factor for various cardiovascular diseases, including heart disease and stroke. Individuals with hypertension are at an increased risk of developing type 2 diabetes due to the impact of high blood pressure on the cardiovascular system and metabolic health. Longitudinal data on high blood pressure diagnosis can provide insights…	From DM_ONT: - Hypertension_b (Hypertension_b): Hypertension, also known as high blood pressure, is a condition where the force of blood against the artery walls is consistently too high, which can lead to serious health complications such as heart disease and stroke. (http://www.semanticweb.org/begum/ontologies/2018/10/untitled-ontology-6#Hypertension_b) - Hypertension_s (Hypertension_s): Hypert…	Analyze the following feature for its relevance to diabetes risk assessment: Feature: High blood pressure ever diagnosed Description: Survey > Health > Blood Pressure Is Longitudinal: Yes Project IDs: { "MIDUS_II": "C1PA24", "MIDUS_III": "C7CA24; CACA24" } Related concepts from ontology: From DM_ONT: - Hypertension_b (Hypertension_b): Hypertension, also known as high blood pressure, is a conditio…	B1PA24	C1PA24	C7CA24; CACA24
Light leisure activity frequency - Winter	Survey > Your Health > Light Physical Activity Items	TRUE	0.7	Physical Activity	Light leisure activity frequency, especially in winter, can impact physical activity levels which are indirectly related to diabetes risk. Seasonal variations in activity levels may influence overall health and potentially affect diabetes risk factors.	From DMTO: - DTO:0002180 (leisurely walk): DTO:0002180 refers to a leisurely walk, which is a low-intensity physical activity involving walking at a relaxed pace for enjoyment or light exercise. (https://bioportal.bioontology.org/ontologies/DTO.owl#DTO:0002180) From FASTO: - percent_hasUoMCode_% (%): The term "percent_hasUoMCode_%" refers to the percentage of a population or sample that has a spe…	Analyze the following feature for its relevance to diabetes risk assessment: Feature: Light leisure activity frequency - Winter Description: Survey > Your Health > Light Physical Activity Items Is Longitudinal: Yes Project IDs: { "MIDUS_II": "B1SA32F", "MIDUS_III": "C1SA28F" } Related concepts from ontology: From DMTO: - DTO:0002180 (leisurely walk): DTO:0002180 refers to a leisurely walk, which …	B1SA32F	B1SA32F	C1SA28F
Moderate leisure activity frequency - Summer	Survey > Your Health > Moderate Physical Activity	TRUE	0.7	Physical Activity	Moderate leisure activity frequency in summer can be indicative of the individual's overall physical activity level, which is a relevant indirect risk factor for diabetes. Seasonal variations in physical activity can impact metabolic health and weight management.	From DMTO: - DTO:0002180 (leisurely walk): DTO:0002180 refers to a leisurely walk, which is a low-intensity physical activity involving walking at a relaxed pace for enjoyment or light exercise. (https://bioportal.bioontology.org/ontologies/DTO.owl#DTO:0002180) From CDMOnto: - Activity-of-Daily-Living (Activity-of-Daily-Living): Activities of Daily Living (ADLs) are basic self-care tasks essentia…	Analyze the following feature for its relevance to diabetes risk assessment: Feature: Moderate leisure activity frequency - Summer Description: Survey > Your Health > Moderate Physical Activity Is Longitudinal: Yes Project IDs: { "MIDUS_II": "C1SA27E", "MIDUS_III": "CASA7E; RA1SA27E" } Related concepts from ontology: From DMTO: - DTO:0002180 (leisurely walk): DTO:0002180 refers to a leisurely wal…	B1SA31E	C1SA27E	CASA7E; RA1SA27E
Moderate chores activity frequency - Winter	Survey > Your Health > Moderate Physical Activity	TRUE	0.7	Physical Activity	Moderate chores activity frequency in winter can impact physical activity levels, which is a relevant indirect risk factor for diabetes. Seasonal variations in physical activity may influence overall health and metabolic parameters.	From FASTO: - percent_hasUoMCode_% (%): 'Percent_hasUoMCode_%' refers to the percentage of a population or sample that has a specific unit of measure code associated with it, which is often used in healthcare data analysis and reporting. (http://unitsofmeasure.org/percent_hasUoMCode_%) - comparator_code_equal_hasValue_= (=): The comparator code "equal hasValue" (=) is used to compare if two value…	Analyze the following feature for its relevance to diabetes risk assessment: Feature: Moderate chores activity frequency - Winter Description: Survey > Your Health > Moderate Physical Activity Is Longitudinal: Yes Project IDs: { "MIDUS_II": "C1SA27D", "MIDUS_III": "CASA7D; RA1SA27D" } Related concepts from ontology: From FASTO: - percent_hasUoMCode_% (%): 'Percent_hasUoMCode_%' refers to the perc…	B1SA31D	C1SA27D	CASA7D; RA1SA27D
Moderate chores activity frequency - Summer	Survey > Your Health > Moderate Physical Activity	TRUE	0.7	Physical Activity	Moderate chores activity frequency in summer can be indicative of overall physical activity levels, which is a strong indirect risk factor for diabetes. Seasonal variations in activity levels may also impact diabetes risk.	From FASTO: - percent_hasUoMCode_% (%): The term "percent_hasUoMCode_%" refers to the percentage of a population or sample that has a specified unit of measure code associated with it, often used in healthcare data analysis or research. (http://unitsofmeasure.org/percent_hasUoMCode_%) - comparator_code_equal_hasValue_= (=): The 'comparator_code_equal_hasValue_= (=)' is a symbol used in medical co…	Analyze the following feature for its relevance to diabetes risk assessment: Feature: Moderate chores activity frequency - Summer Description: Survey > Your Health > Moderate Physical Activity Is Longitudinal: Yes Project IDs: { "MIDUS_II": "C1SA27C", "MIDUS_III": "CASA7C; RA1SA27C" } Related concepts from ontology: From FASTO: - percent_hasUoMCode_% (%): The term "percent_hasUoMCode_%" refers to…	B1SA31C	C1SA27C	CASA7C; RA1SA27C
Moderate job activity frequency - Winter	Survey > Your Health > Moderate Physical Activity	TRUE	0.7	Physical Activity	Moderate job activity frequency in winter can indirectly impact diabetes risk through its influence on physical activity levels, which is a known factor in diabetes risk assessment. Seasonal variations in physical activity may also affect overall health and weight management.	From FASTO: - percent_hasUoMCode_% (%): 'Percent_hasUoMCode_%' refers to the percentage of a population or sample that has a specific unit of measure code associated with it, often used in healthcare data analysis or research. (http://unitsofmeasure.org/percent_hasUoMCode_%) - comparator_code_equal_hasValue_= (=): The 'comparator_code_equal_hasValue_= (=)' is a comparison operator used in medical…	Analyze the following feature for its relevance to diabetes risk assessment: Feature: Moderate job activity frequency - Winter Description: Survey > Your Health > Moderate Physical Activity Is Longitudinal: Yes Project IDs: { "MIDUS_II": "C1SA27B", "MIDUS_III": "CASA7B; RA1SA27B" } Related concepts from ontology: From FASTO: - percent_hasUoMCode_% (%): 'Percent_hasUoMCode_%' refers to the percent…	B1SA31B	C1SA27B	CASA7B; RA1SA27B
Calculated age at interview, updated version	Survey > Administration > Respondent Age	FALSE	0.7	Indirect risk factor	Age is a significant indirect risk factor for diabetes. As individuals age, their risk of developing diabetes increases due to factors like decreased insulin sensitivity and metabolic changes. While not as direct as blood glucose measures, age plays a crucial role in diabetes risk assessment.	From FASTO: - percent_hasUoMCode_% (%): The term "percent_hasUoMCode_%" refers to the percentage of a population or sample that has a specific Unit of Measure (UoM) code assigned to it, indicating the measurement unit used for data analysis or reporting. (http://unitsofmeasure.org/percent_hasUoMCode_%) - comparator_code_equal_hasValue_= (=): The 'comparator_code_equal_hasValue_= (=)' is a symbol …	Analyze the following feature for its relevance to diabetes risk assessment: Feature: Calculated age at interview, updated version Description: Survey > Administration > Respondent Age Is Longitudinal: No Project IDs: { "MIDUS_II": "B1PRAGE_2019" } Related concepts from ontology: From FASTO: - percent_hasUoMCode_% (%): The term "percent_hasUoMCode_%" refers to the percentage of a population or sa…	B1PRAGE_2019	B1PRAGE_2019
Basic Activity of Daily Living - 3-item version	Survey > Your Health > Activity of Daily Living	TRUE	0.7	Physical Activity	Basic Activity of Daily Living is strongly related to diabetes risk factors as it provides insights into an individual's physical activity level, which is a key indirect risk factor for diabetes. Regular physical activity is essential for managing weight, improving insulin sensitivity, and overall health.	From DMTO: - DDO_0000127 (activity level): DDO_0000127 refers to activity level, which is a measure of a person's physical movement and exercise habits. It can be used to assess an individual's overall fitness and health status. (http://purl.obolibrary.org/obo/DDO.owl#DDO_0000127) - DMTO_0001703 (lifeStyle): DMTO_0001703 (lifeStyle) refers to an individual's overall way of living, including their…	Analyze the following feature for its relevance to diabetes risk assessment: Feature: Basic Activity of Daily Living - 3-item version Description: Survey > Your Health > Activity of Daily Living Is Longitudinal: Yes Project IDs: { "MIDUS_II": "C1SBADL2", "MIDUS_III": "C7CBADL2; CACBADL2" } Related concepts from ontology: From DMTO: - DDO_0000127 (activity level): DDO_0000127 refers to activity le…	B1SBADL2	C1SBADL2	C7CBADL2; CACBADL2
Light chores activity frequency - Winter	Survey > Your Health > Light Physical Activity Items	TRUE	0.7	Physical Activity	Light chores activity frequency in winter can indirectly impact diabetes risk through its influence on physical activity levels. Seasonal variations in activity may affect overall health and weight management, which are important factors in diabetes risk assessment. The longitudinal aspect allows for tracking changes over time.	From FASTO: - percent_hasUoMCode_% (%): The term "percent_hasUoMCode_%" refers to the percentage of a population or sample that has a specified unit of measure code associated with it, often used in healthcare data analysis or research. (http://unitsofmeasure.org/percent_hasUoMCode_%) - comparator_code_equal_hasValue_= (=): In medical research, the comparator code "equal has value" (=) is used to…	Analyze the following feature for its relevance to diabetes risk assessment: Feature: Light chores activity frequency - Winter Description: Survey > Your Health > Light Physical Activity Items Is Longitudinal: Yes Project IDs: { "MIDUS_II": "B1SA32D", "MIDUS_III": "C1SA28D" } Related concepts from ontology: From FASTO: - percent_hasUoMCode_% (%): The term "percent_hasUoMCode_%" refers to the perc…	B1SA32D	B1SA32D	C1SA28D
Light chores activity frequency - Summer	Survey > Your Health > Light Physical Activity Items	TRUE	0.7	Physical Activity	Light chores activity frequency in summer can be indicative of overall physical activity levels, which is a strong indirect risk factor for diabetes. Seasonal variations in physical activity can impact metabolic health and weight management, influencing diabetes risk. Longitudinal data allows tracking changes over time.	From CDMOnto: - Light-Exercise (Light-Exercise): Light exercise refers to physical activity that is gentle and low in intensity, such as walking or gentle stretching, which can help improve circulation, flexibility, and overall well-being. (http://www.semanticweb.org/khaled/ontologies/2024/7/CDMOnto#Light-Exercise) From FASTO: - percent_hasUoMCode_% (%): The term "percent_hasUoMCode_%" typically …	Analyze the following feature for its relevance to diabetes risk assessment: Feature: Light chores activity frequency - Summer Description: Survey > Your Health > Light Physical Activity Items Is Longitudinal: Yes Project IDs: { "MIDUS_II": "B1SA32C", "MIDUS_III": "C1SA28C" } Related concepts from ontology: From CDMOnto: - Light-Exercise (Light-Exercise): Light exercise refers to physical activit…	B1SA32C	B1SA32C	C1SA28C
Light job activity frequency - Winter	Survey > Your Health > Light Physical Activity Items	TRUE	0.7	Physical Activity	Light job activity frequency in winter can indirectly impact diabetes risk through its influence on physical activity levels. Winter conditions may affect outdoor activity and exercise routines, potentially impacting overall health and weight management.	From FASTO: - percent_hasUoMCode_% (%) (http://unitsofmeasure.org/percent_hasUoMCode_%) - comparator_code_equal_hasValue_= (=): The 'comparator_code_equal_hasValue_= (=)' is a symbol used in medical coding to indicate that a specific value is equal to a reference value for comparison purposes. (https://bioportal.bioontology.org/ontologies/FTDM/comparator_code_equal_hasValue_=) - comparator_code_l…	Analyze the following feature for its relevance to diabetes risk assessment: Feature: Light job activity frequency - Winter Description: Survey > Your Health > Light Physical Activity Items Is Longitudinal: Yes Project IDs: { "MIDUS_II": "B1SA32B", "MIDUS_III": "C1SA28B" } Related concepts from ontology: From FASTO: - percent_hasUoMCode_% (%) (http://unitsofmeasure.org/percent_hasUoMCode_%) - com…	B1SA32B	B1SA32B	C1SA28B
Health limits moderate activity	Survey > Your Health > Activity of Daily Living	TRUE	0.7	Physical Activity	The feature 'Health limits moderate activity' is strongly related to diabetes risk factors as physical activity plays a crucial role in diabetes risk assessment. Individuals with limitations in moderate activity may have lower levels of physical activity, which can contribute to obesity, insulin resistance, and overall poor metabolic health, increasing the risk of diabetes. The longitudinal natur…	From DMTO: - DDO_0000127 (activity level): DDO_0000127 refers to activity level, which is a measure of an individual's physical or mental exertion in daily life or during specific tasks. It can be used to assess functional capacity and monitor changes in health status. (http://purl.obolibrary.org/obo/DDO.owl#DDO_0000127) - DMTO_0000415 (Cardiovascular Activity Alteration): DMTO_0000415 refers to …	Analyze the following feature for its relevance to diabetes risk assessment: Feature: Health limits moderate activity Description: Survey > Your Health > Activity of Daily Living Is Longitudinal: Yes Project IDs: { "MIDUS_II": "B1SA28J", "MIDUS_III": "C1SA24J; C7CAS28J" } Related concepts from ontology: From DMTO: - DDO_0000127 (activity level): DDO_0000127 refers to activity level, which is a me…	B1SA28J	B1SA28J	C1SA24J; C7CAS28J
Short breath walk own pace level ground	Survey > Your Health > Dyspnea	TRUE	0.7	Physical Activity	Walking at one's own pace on level ground can be indicative of physical activity levels, which is an indirect risk factor for diabetes. Regular physical activity, including walking, is associated with a reduced risk of developing diabetes. The longitudinal nature of the data allows for tracking changes in physical activity over time.	From DMTO: - DDO_0009259 (depth of respiration - finding): DDO_0009259 refers to the depth of respiration, which is a measurement of how deeply a person is breathing. It can be assessed by observing the movement of the chest and abdomen during breathing. (http://purl.obolibrary.org/obo/DDO.owl#DDO_0009259) - DDO_0009260 (shallow breathing): Shallow breathing, also known as hypoventilation, is a b…	Analyze the following feature for its relevance to diabetes risk assessment: Feature: Short breath walk own pace level ground Description: Survey > Your Health > Dyspnea Is Longitudinal: Yes Project IDs: { "MIDUS_II": "B1SA29C", "MIDUS_III": "C1SA25C" } Related concepts from ontology: From DMTO: - DDO_0009259 (depth of respiration - finding): DDO_0009259 refers to the depth of respiration, which …	B1SA29C	B1SA29C	C1SA25C
Health limits walking more than one mile	Survey > Your Health > Activity of Daily Living	TRUE	0.7	Physical Activity	The feature 'Health limits walking more than one mile' is strongly related to diabetes risk factors such as physical activity. Walking is a form of exercise that can impact various aspects of diabetes risk, including weight management, cardiovascular health, and overall well-being. Limitations in walking long distances may indicate reduced physical activity levels, which can contribute to obesity…	From DMTO: - DMTO_0001830 (walk): DMTO_0001830 refers to the act of walking, which is a form of physical activity that involves moving the body by taking steps using the legs. Walking is a beneficial exercise for overall health and can improve cardiovascular fitness, muscle strength, and mental well-being. (https://bioportal.bioontology.org/ontologies/DMTO.owl#DMTO_0001830) - DTO:0002179 (aerobic…	Analyze the following feature for its relevance to diabetes risk assessment: Feature: Health limits walking more than one mile Description: Survey > Your Health > Activity of Daily Living Is Longitudinal: Yes Project IDs: { "MIDUS_II": "B1SA28F", "MIDUS_III": "C1SA24F; C7CAS28F" } Related concepts from ontology: From DMTO: - DMTO_0001830 (walk): DMTO_0001830 refers to the act of walking, which is…	B1SA28F	B1SA28F	C1SA24F; C7CAS28F
Perception of weight	Survey > Your Health > Body Measurement	TRUE	0.7	Anthropometric/Body Composition	Perception of weight can be strongly related to diabetes risk factors, especially through its association with BMI. Changes in weight perception over time can indicate changes in actual weight, which is a key factor in assessing diabetes risk. Longitudinal data on weight perception can provide insights into potential weight gain or loss trends that may impact diabetes risk.	From DM_ONT: - Weight_gain (Weight_gain): Weight gain refers to an increase in body weight, typically due to an excess of calories consumed compared to calories expended through physical activity. It can be caused by various factors such as overeating, lack of exercise, hormonal imbalances, or certain medical conditions. (http://www.semanticweb.org/begum/ontologies/2018/10/untitled-ontology-6#Wei…	Analyze the following feature for its relevance to diabetes risk assessment: Feature: Perception of weight Description: Survey > Your Health > Body Measurement Is Longitudinal: Yes Project IDs: { "MIDUS_II": "B1SA38", "MIDUS_III": "C1SA34; C7CAS38" } Related concepts from ontology: From DM_ONT: - Weight_gain (Weight_gain): Weight gain refers to an increase in body weight, typically due to an exce…	B1SA38	B1SA38	C1SA34; C7CAS38
Moderate job activity frequency - Summer	Survey > Your Health > Moderate Physical Activity	TRUE	0.7	Indirect risk factor	Moderate job activity frequency in summer can impact physical activity levels, which is a strong indirect risk factor for diabetes. Longitudinal data can provide insights into seasonal variations and trends in physical activity.	From FASTO: - percent_hasUoMCode_% (%): The term "percent_hasUoMCode_%" refers to the percentage of a population or sample that has a specific unit of measure code associated with it, often used in healthcare data analysis to categorize and standardize measurements. (http://unitsofmeasure.org/percent_hasUoMCode_%) - comparator_code_equal_hasValue_= (=): The 'comparator_code_equal_hasValue_= (=)' …	Analyze the following feature for its relevance to diabetes risk assessment: Feature: Moderate job activity frequency - Summer Description: Survey > Your Health > Moderate Physical Activity Is Longitudinal: Yes Project IDs: { "MIDUS_II": "C1SA27A", "MIDUS_III": "CASA7A; RA1SA27A" } Related concepts from ontology: From FASTO: - percent_hasUoMCode_% (%): The term "percent_hasUoMCode_%" refers to th…	B1SA31A	C1SA27A	CASA7A; RA1SA27A
Weight 10 years ago - pounds	Survey > Your Health > Weight Management	TRUE	0.7	Historical Health Data	Weight 10 years ago can provide valuable historical data on the individual's body mass and potential changes over time, which is relevant for assessing long-term effects on diabetes risk. Changes in weight over time can impact insulin sensitivity, metabolic health, and overall diabetes risk.	From DM_ONT: - Patient_2_HealthyDietPoint_1.0 (1.0): Patient_2_HealthyDietPoint_1.0 refers to a specific point or aspect related to a healthy diet plan for a patient, possibly indicating a particular recommendation or guideline within the diet plan. (http://www.semanticweb.org/begum/ontologies/2018/10/untitled-ontology-6#Patient_2_HealthyDietPoint_1.0) From DMTO: - DDO_0000130 (weight): DDO_00001…	Analyze the following feature for its relevance to diabetes risk assessment: Feature: Weight 10 years ago - pounds Description: Survey > Your Health > Weight Management Is Longitudinal: Yes Project IDs: { "MIDUS_II": "C1SA37", "MIDUS_III": "C7CAS41; CACAS41" } Related concepts from ontology: From DM_ONT: - Patient_2_HealthyDietPoint_1.0 (1.0): Patient_2_HealthyDietPoint_1.0 refers to a specific p…	B1SA41	C1SA37	C7CAS41; CACAS41
Vigorous leisure activity frequency - Summer	Survey > Your Health > Vigorous Physical Activity	TRUE	0.7	Physical Activity	Vigorous leisure activity frequency in summer is strongly related to diabetes risk factors such as physical activity levels, which can impact insulin sensitivity, weight management, and overall metabolic health. The longitudinal nature of the data allows for tracking changes in activity patterns over time.	From DMTO: - DMTO_0001703 (lifeStyle): DMTO_0001703 (lifeStyle) refers to an individual's habits, behaviors, and choices that contribute to their overall health and well-being, including factors such as diet, exercise, sleep, and stress management. (https://bioportal.bioontology.org/ontologies/DMTO.owl#DMTO_0001703) - DMTO_0001705 (physical activity): DMTO_0001705 refers to physical activity, whi…	Analyze the following feature for its relevance to diabetes risk assessment: Feature: Vigorous leisure activity frequency - Summer Description: Survey > Your Health > Vigorous Physical Activity Is Longitudinal: Yes Project IDs: { "MIDUS_II": "C1SA26E", "MIDUS_III": "CASA6E; RA1SA26E" } Related concepts from ontology: From DMTO: - DMTO_0001703 (lifeStyle): DMTO_0001703 (lifeStyle) refers to an ind…	B1SA30E	C1SA26E	CASA6E; RA1SA26E
Vigorous chores activity frequency - Winter	Survey > Your Health > Vigorous Physical Activity	TRUE	0.7	Physical Activity	Vigorous chores activity frequency in winter can be indicative of physical activity levels, which is a strong indirect risk factor for diabetes. Seasonal variations in physical activity can impact overall health and potentially influence diabetes risk.	From FASTO: - percent_hasUoMCode_% (%): The term "percent_hasUoMCode_%" refers to the percentage of a population or sample that has a specific unit of measure code associated with it, often used in healthcare data analysis or research. (http://unitsofmeasure.org/percent_hasUoMCode_%) - comparator_code_equal_hasValue_= (=): The 'comparator_code_equal_hasValue_= (=)' is a symbol used in medical cod…	Analyze the following feature for its relevance to diabetes risk assessment: Feature: Vigorous chores activity frequency - Winter Description: Survey > Your Health > Vigorous Physical Activity Is Longitudinal: Yes Project IDs: { "MIDUS_II": "C1SA26D", "MIDUS_III": "CASA6D; RA1SA26D" } Related concepts from ontology: From FASTO: - percent_hasUoMCode_% (%): The term "percent_hasUoMCode_%" refers to…	B1SA30D	C1SA26D	CASA6D; RA1SA26D
Vigorous chores activity frequency - Summer	Survey > Your Health > Vigorous Physical Activity	TRUE	0.7	Physical Activity	Vigorous chores activity frequency in summer can be strongly related to diabetes risk factors such as physical activity levels. Regular physical activity is known to have a positive impact on diabetes prevention and management.	From FASTO: - percent_hasUoMCode_% (%) (http://unitsofmeasure.org/percent_hasUoMCode_%) - comparator_code_equal_hasValue_= (=): The 'comparator_code_equal_hasValue_= (=)' is a symbol used in medical coding to indicate that a specific value is equal to a reference value. (https://bioportal.bioontology.org/ontologies/FTDM/comparator_code_equal_hasValue_=) - comparator_code_lessThan_hasValue_< (<): …	Analyze the following feature for its relevance to diabetes risk assessment: Feature: Vigorous chores activity frequency - Summer Description: Survey > Your Health > Vigorous Physical Activity Is Longitudinal: Yes Project IDs: { "MIDUS_II": "C1SA26C", "MIDUS_III": "CASA6C; RA1SA26C" } Related concepts from ontology: From FASTO: - percent_hasUoMCode_% (%) (http://unitsofmeasure.org/percent_hasUoMC…	B1SA30C	C1SA26C	CASA6C; RA1SA26C
Vigorous job activity frequency - Winter	Survey > Your Health > Vigorous Physical Activity	TRUE	0.7	Physical Activity	Vigorous job activity frequency in winter can be strongly related to diabetes risk factors such as physical activity levels. Seasonal variations in physical activity can impact overall health and potentially influence diabetes risk. The longitudinal nature of the data allows for tracking changes over time.	From FASTO: - percent_hasUoMCode_% (%): The term "percent_hasUoMCode_%" refers to the percentage of a population or sample that has a specific unit of measure code associated with it, often used in healthcare data analysis to track and categorize measurements. (http://unitsofmeasure.org/percent_hasUoMCode_%) - comparator_code_equal_hasValue_= (=): The 'comparator_code_equal_hasValue_=' (=) is a c…	Analyze the following feature for its relevance to diabetes risk assessment: Feature: Vigorous job activity frequency - Winter Description: Survey > Your Health > Vigorous Physical Activity Is Longitudinal: Yes Project IDs: { "MIDUS_II": "C1SA26B", "MIDUS_III": "CASA6B; RA1SA26B" } Related concepts from ontology: From FASTO: - percent_hasUoMCode_% (%): The term "percent_hasUoMCode_%" refers to th…	B1SA30B	C1SA26B	CASA6B; RA1SA26B
Vigorous job activity frequency - Summer	Survey > Your Health > Vigorous Physical Activity	TRUE	0.7	Physical Activity	Vigorous job activity frequency in summer can be strongly related to diabetes risk factors such as physical activity levels. Regular vigorous physical activity can impact BMI, insulin sensitivity, and overall metabolic health, all of which are linked to diabetes risk. The longitudinal nature of the data allows for tracking changes in physical activity patterns over time.	From FASTO: - percent_hasUoMCode_% (%) (http://unitsofmeasure.org/percent_hasUoMCode_%) - comparator_code_equal_hasValue_= (=): The 'comparator_code_equal_hasValue_= (=)' is a comparison operator used in medical coding to indicate that a specific value is equal to another value in a structured format, such as in the context of clinical data exchange or analysis. (https://bioportal.bioontology.org…	Analyze the following feature for its relevance to diabetes risk assessment: Feature: Vigorous job activity frequency - Summer Description: Survey > Your Health > Vigorous Physical Activity Is Longitudinal: Yes Project IDs: { "MIDUS_II": "C1SA26A", "MIDUS_III": "CASA6A; RA1SA26A" } Related concepts from ontology: From FASTO: - percent_hasUoMCode_% (%) (http://unitsofmeasure.org/percent_hasUoMCode…	B1SA30A	C1SA26A	CASA6A; RA1SA26A
Health limits climb several flight stair	Survey > Your Health > Activity of Daily Living	TRUE	0.7	Physical Activity	Climbing stairs is a form of physical activity that can contribute to overall health and fitness. Regular physical activity is associated with a reduced risk of developing type 2 diabetes by improving insulin sensitivity, aiding in weight management, and promoting cardiovascular health. The longitudinal nature of the data allows for tracking changes in physical activity levels over time, which is…	From DMTO: - DMTO_0001841 (climbing stairs): Climbing stairs (DMTO_0001841) is a physical activity that engages multiple muscle groups, including the legs, glutes, and core, and can help improve cardiovascular fitness and lower body strength. (https://bioportal.bioontology.org/ontologies/DMTO.owl#DMTO_0001841) From FASTO: - percent_hasUoMCode_% (%): 'Percent_hasUoMCode_%' refers to the percentage…	Analyze the following feature for its relevance to diabetes risk assessment: Feature: Health limits climb several flight stair Description: Survey > Your Health > Activity of Daily Living Is Longitudinal: Yes Project IDs: { "MIDUS_II": "B1SA28C", "MIDUS_III": "C1SA24C; C7CAS28C" } Related concepts from ontology: From DMTO: - DMTO_0001841 (climbing stairs): Climbing stairs (DMTO_0001841) is a phys…	B1SA28C	B1SA28C	C1SA24C; C7CAS28C
Lose 10 pounds by diet or exercise	Survey > Your Health > Weight Management	TRUE	0.7	Indirectly related to diabetes risk factors	Losing 10 pounds through diet or exercise can impact diabetes risk indirectly by potentially improving BMI, physical activity levels, and overall health. Weight loss is often recommended for individuals at risk of diabetes or with diabetes to help manage the condition.	From DM_ONT: - Patient_2_HealthyDietPoint_1.0 (1.0): Patient_2_HealthyDietPoint_1.0 (1.0) refers to a specific point system used to track and promote a healthy diet for a particular patient, likely indicating the patient's adherence to dietary recommendations or goals. (http://www.semanticweb.org/begum/ontologies/2018/10/untitled-ontology-6#Patient_2_HealthyDietPoint_1.0) From DMTO: - DDO_0003910…	Analyze the following feature for its relevance to diabetes risk assessment: Feature: Lose 10 pounds by diet or exercise Description: Survey > Your Health > Weight Management Is Longitudinal: Yes Project IDs: { "MIDUS_II": "B1SA43B", "MIDUS_III": "C1SA39AB; C7CAS43B" } Related concepts from ontology: From DM_ONT: - Patient_2_HealthyDietPoint_1.0 (1.0): Patient_2_HealthyDietPoint_1.0 (1.0) refers …	B1SA43B	B1SA43B	C1SA39AB; C7CAS43B
Vigorous leisure activity frequency - Winter	Survey > Your Health > Vigorous Physical Activity	TRUE	0.7	Physical Activity	Vigorous leisure activity frequency in winter can be strongly related to diabetes risk factors such as physical activity levels. Regular vigorous physical activity is associated with improved insulin sensitivity, weight management, and overall metabolic health, all of which are important in diabetes risk assessment. The longitudinal nature of the data allows for tracking changes in activity level…	From DMTO: - DMTO_0001703 (lifeStyle): DMTO_0001703 refers to lifestyle factors that can impact health, such as diet, exercise, smoking, and stress management. These factors play a significant role in preventing chronic diseases and promoting overall well-being. (https://bioportal.bioontology.org/ontologies/DMTO.owl#DMTO_0001703) - DMTO_0001705 (physical activity): DMTO_0001705 refers to physical…	Analyze the following feature for its relevance to diabetes risk assessment: Feature: Vigorous leisure activity frequency - Winter Description: Survey > Your Health > Vigorous Physical Activity Is Longitudinal: Yes Project IDs: { "MIDUS_II": "C1SA26F", "MIDUS_III": "CASA6F; RA1SA26F" } Related concepts from ontology: From DMTO: - DMTO_0001703 (lifeStyle): DMTO_0001703 refers to lifestyle factors …	B1SA30F	C1SA26F	CASA6F; RA1SA26F
Moderate leisure activity frequency - Winter	Survey > Your Health > Moderate Physical Activity	TRUE	0.7	Physical Activity	Moderate leisure activity frequency, especially in winter, can impact physical activity levels which are a key indirect risk factor for diabetes. Seasonal variations may affect activity patterns and potentially influence overall health and weight management, which are linked to diabetes risk.	From DMTO: - DTO:0002180 (leisurely walk): DTO:0002180 refers to a leisurely walk, which is a low-intensity physical activity characterized by a relaxed pace and minimal exertion. It can be beneficial for overall health and well-being. (https://bioportal.bioontology.org/ontologies/DTO.owl#DTO:0002180) From CDMOnto: - Activity-of-Daily-Living (Activity-of-Daily-Living): Activities of Daily Living …	Analyze the following feature for its relevance to diabetes risk assessment: Feature: Moderate leisure activity frequency - Winter Description: Survey > Your Health > Moderate Physical Activity Is Longitudinal: Yes Project IDs: { "MIDUS_II": "C1SA27F", "MIDUS_III": "CASA7F; RA1SA27F" } Related concepts from ontology: From DMTO: - DTO:0002180 (leisurely walk): DTO:0002180 refers to a leisurely wal…	B1SA31F	C1SA27F	CASA7F; RA1SA27F
Calculated age at interview	Survey > Administration > Respondent Age	TRUE	0.7	Indirect risk factor	Age is a known risk factor for diabetes, with older age being associated with higher risk. Longitudinal data on age at interview can provide insights into how age changes over time and its impact on diabetes risk.	From FASTO: - percent_hasUoMCode_% (%): 'Percent_hasUoMCode_%' refers to the percentage of a population or sample that has a specific unit of measure code associated with it, often used in healthcare data analysis to categorize and standardize measurements. (http://unitsofmeasure.org/percent_hasUoMCode_%) - comparator_code_equal_hasValue_= (=): The 'comparator_code_equal_hasValue_= (=)' is a symb…	Analyze the following feature for its relevance to diabetes risk assessment: Feature: Calculated age at interview Description: Survey > Administration > Respondent Age Is Longitudinal: Yes Project IDs: { "MIDUS_II": "B1PAGE_M2", "MIDUS_III": "C1PRAGE; C7CRAGE" } Related concepts from ontology: From FASTO: - percent_hasUoMCode_% (%): 'Percent_hasUoMCode_%' refers to the percentage of a population …	B1PAGE_M2	B1PAGE_M2	C1PRAGE; C7CRAGE
Ulcer ever - 12 months	Survey > Your Health > Prescription Medicine Used	TRUE	0.6	Medical history	Ulcers, especially gastric ulcers, can be associated with chronic conditions like diabetes due to shared risk factors such as inflammation, obesity, and metabolic dysfunction. Longitudinal data on ulcer history can provide insights into the individual's long-term health status and potential metabolic disturbances.	From DMTO: - DDO_0003690 (gastric ulcer): Gastric ulcer (DDO_0003690) is a sore or lesion that develops on the lining of the stomach, often caused by factors like infection with Helicobacter pylori bacteria, prolonged use of NSAIDs, or excessive alcohol consumption. Symptoms may include abdominal pain, bloating, nausea, and vomiting. (http://purl.obolibrary.org/obo/DDO.owl#DDO_0003690) - DDO_0003…	Analyze the following feature for its relevance to diabetes risk assessment: Feature: Ulcer ever - 12 months Description: Survey > Your Health > Prescription Medicine Used Is Longitudinal: Yes Project IDs: { "MIDUS_II": "B1SA11AA", "MIDUS_III": "C1SA11AA; C7SA7AA" } Related concepts from ontology: From DMTO: - DDO_0003690 (gastric ulcer): Gastric ulcer (DDO_0003690) is a sore or lesion that devel…	B1SA11AA	B1SA11AA	C1SA11AA; C7SA7AA
Word List Immediate: Tot Unique Items	Cognitive > Immediate Word List Recall	TRUE	0.6	Indirectly related to diabetes risk factors	The cognitive assessment related to immediate word list recall may indirectly reflect cognitive function, which can be linked to diabetes risk through its association with neurocognitive decline and potential impact on self-care behaviors.	From FASTO: - percent_hasUoMCode_% (%): 'Percent_hasUoMCode_%' refers to the percentage of a population or sample that has a specific unit of measure code associated with it, which is often used in healthcare data analysis and reporting. (http://unitsofmeasure.org/percent_hasUoMCode_%) - comparator_code_equal_hasValue_= (=): The 'comparator_code_equal_hasValue_= (=)' is a comparison operator used…	Analyze the following feature for its relevance to diabetes risk assessment: Feature: Word List Immediate: Tot Unique Items Description: Cognitive > Immediate Word List Recall Is Longitudinal: Yes Project IDs: { "MIDUS_II": "B3TWLITU", "MIDUS_III": "C7TWLITU; C3TWLITU" } Related concepts from ontology: From FASTO: - percent_hasUoMCode_% (%): 'Percent_hasUoMCode_%' refers to the percentage of a po…	B3TWLITU	B3TWLITU	C7TWLITU; C3TWLITU
Stroke ever - 12 months	Survey > Your Health > Prescription Medicine Used	TRUE	0.6	Medical history	While stroke itself may not be a direct risk factor for diabetes, it can be linked to underlying cardiovascular issues that are shared risk factors for both stroke and diabetes. Individuals who have had a stroke may have a higher likelihood of having other comorbid conditions like hypertension or dyslipidemia, which are also risk factors for diabetes. Additionally, stroke survivors may experience…	From DMTO: - DDO_0000213 (Stroke): Stroke, also known as cerebrovascular accident (CVA), is a medical emergency that occurs when blood flow to the brain is interrupted, leading to brain cell damage and potential long-term disability or death. (http://purl.obolibrary.org/obo/DDO.owl#DDO_0000213) - DDO_0001972 (brainstem stroke syndrome): Brainstem stroke syndrome, also known as DDO_0001972, refers…	Analyze the following feature for its relevance to diabetes risk assessment: Feature: Stroke ever - 12 months Description: Survey > Your Health > Prescription Medicine Used Is Longitudinal: Yes Project IDs: { "MIDUS_II": "B1SA11Z", "MIDUS_III": "C1SA11Z; C7SA7Z" } Related concepts from ontology: From DMTO: - DDO_0000213 (Stroke): Stroke, also known as cerebrovascular accident (CVA), is a medical …	B1SA11Z	B1SA11Z	C1SA11Z; C7SA7Z
Number chronic conditions - 12 months	Survey > Your Health > Prescription Medicine Used	TRUE	0.6	Health Status Indicator	The number of chronic conditions in the past 12 months can be indicative of overall health status, which is a relevant factor in diabetes risk assessment. Chronic conditions such as hypertension, cardiovascular disease, and kidney disease are commonly associated with diabetes risk. The longitudinal nature of the data allows for tracking changes in chronic conditions over time, providing insights …	From DMTO: - DDO_0000201 (chronic disease): DDO_0000201 refers to chronic diseases, which are long-lasting conditions that typically progress slowly and may require ongoing management and treatment to control symptoms and prevent complications. (http://purl.obolibrary.org/obo/DDO.owl#DDO_0000201) - OGMS_0000063 (disease course): The disease course refers to the progression and timeline of a medic…	Analyze the following feature for its relevance to diabetes risk assessment: Feature: Number chronic conditions - 12 months Description: Survey > Your Health > Prescription Medicine Used Is Longitudinal: Yes Project IDs: { "MIDUS_II": "B1SCHRON", "MIDUS_III": "C1SCHRON; C7SCHRON" } Related concepts from ontology: From DMTO: - DDO_0000201 (chronic disease): DDO_0000201 refers to chronic diseases, …	B1SCHRON	B1SCHRON	C1SCHRON; C7SCHRON
Neurological disorder ever - 12 months	Survey > Your Health > Prescription Medicine Used	TRUE	0.6	Health Condition	Neurological disorders can have indirect effects on diabetes risk through their impact on cognitive function, mobility, and overall health. Individuals with neurological disorders may have challenges in managing diabetes self-care tasks, leading to potential complications.	From DMTO: - DDO_0009082 (disorder of the central nervous system): DDO_0009082 refers to a disorder affecting the central nervous system, which includes the brain and spinal cord, leading to various neurological symptoms and impairments. (http://purl.obolibrary.org/obo/DDO.owl#DDO_0009082) - DDO_0009083 (disorder of brain): DDO_0009083 refers to a disorder affecting the brain, which can encompass…	Analyze the following feature for its relevance to diabetes risk assessment: Feature: Neurological disorder ever - 12 months Description: Survey > Your Health > Prescription Medicine Used Is Longitudinal: Yes Project IDs: { "MIDUS_II": "B1SA11Y", "MIDUS_III": "C1SA11Y; C7SA7Y" } Related concepts from ontology: From DMTO: - DDO_0009082 (disorder of the central nervous system): DDO_0009082 refers t…	B1SA11Y	B1SA11Y	C1SA11Y; C7SA7Y
Word List Immediate: Tot # Repetitions	Cognitive > Immediate Word List Recall	TRUE	0.6	Cognitive Function	Immediate Word List Recall can be indicative of cognitive function, which is relevant to diabetes risk assessment as cognitive impairment has been linked to diabetes. Longitudinal data can help track changes in cognitive function over time.	From FASTO: - percent_hasUoMCode_% (%): 'percent_hasUoMCode_%' refers to the percentage of a population or sample that has a specified unit of measure code associated with it, which is often used in healthcare data analysis and reporting. (http://unitsofmeasure.org/percent_hasUoMCode_%) - comparator_code_equal_hasValue_= (=): The 'comparator_code_equal_hasValue_= (=)' is a comparison operator use…	Analyze the following feature for its relevance to diabetes risk assessment: Feature: Word List Immediate: Tot # Repetitions Description: Cognitive > Immediate Word List Recall Is Longitudinal: Yes Project IDs: { "MIDUS_II": "B3TWLITR", "MIDUS_III": "C7TWLITR; C3TWLITR" } Related concepts from ontology: From FASTO: - percent_hasUoMCode_% (%): 'percent_hasUoMCode_%' refers to the percentage of a p…	B3TWLITR	B3TWLITR	C7TWLITR; C3TWLITR
Word List Immediate: Recalled #5	Cognitive > Immediate Word List Recall	TRUE	0.6	Cognitive Function	The feature of Word List Immediate: Recalled #5, which relates to cognitive immediate word list recall, can be moderately related to diabetes risk assessment. Cognitive function, including memory recall, can be indicative of overall brain health and potential cognitive impairment, which may impact an individual's ability to manage diabetes effectively.	From DMTO: - OAE_0001359 (recall phenomenon AE): OAE_0001359 refers to the recall phenomenon AE, which is the reappearance of an adverse event after the reintroduction of a drug that previously caused the adverse reaction. (http://purl.obolibrary.org/obo/OAE_0001359) From FASTO: - percent_hasUoMCode_% (%): The term "percent_hasUoMCode_%" refers to the percentage of a population or sample that has…	Analyze the following feature for its relevance to diabetes risk assessment: Feature: Word List Immediate: Recalled #5 Description: Cognitive > Immediate Word List Recall Is Longitudinal: Yes Project IDs: { "MIDUS_II": "B3TWLI5", "MIDUS_III": "C7TWLI5; C3TWLI5" } Related concepts from ontology: From DMTO: - OAE_0001359 (recall phenomenon AE): OAE_0001359 refers to the recall phenomenon AE, which …	B3TWLI5	B3TWLI5	C7TWLI5; C3TWLI5
Word List Immediate: Tot # Intrusions	Cognitive > Immediate Word List Recall	TRUE	0.6	Indirectly related to diabetes risk factors	The feature 'Word List Immediate: Tot # Intrusions' is related to cognitive function, which can indirectly impact diabetes risk. Cognitive impairment has been associated with poorer diabetes management and control. Longitudinal data can help track changes in cognitive function over time and its potential impact on diabetes risk.	From FASTO: - percent_hasUoMCode_% (%): The term "percent_hasUoMCode_%" refers to the percentage of a population or sample that has a specified unit of measure code associated with it, which is used to standardize measurements in healthcare data analysis. (http://unitsofmeasure.org/percent_hasUoMCode_%) - comparator_code_equal_hasValue_= (=): The 'comparator_code_equal_hasValue_= (=)' is a compar…	Analyze the following feature for its relevance to diabetes risk assessment: Feature: Word List Immediate: Tot # Intrusions Description: Cognitive > Immediate Word List Recall Is Longitudinal: Yes Project IDs: { "MIDUS_II": "B3TWLITI", "MIDUS_III": "C7TWLITI; C3TWLITI" } Related concepts from ontology: From FASTO: - percent_hasUoMCode_% (%): The term "percent_hasUoMCode_%" refers to the percentag…	B3TWLITI	B3TWLITI	C7TWLITI; C3TWLITI
Rs income from wage, pension, social security, and other sources	Survey > Finances > Respondent's Income	TRUE	0.6	Indirectly related to diabetes risk	Income can indirectly impact diabetes risk through its influence on lifestyle factors such as diet quality, access to healthcare, and stress levels. Longitudinal data on income can provide insights into how changes in financial status may affect diabetes risk over time.	From FASTO: - percent_hasUoMCode_% (%): 'Percent_hasUoMCode_%' refers to the percentage of patients who have a Unit of Measure (UoM) code documented in their medical records, which is important for accurately tracking and interpreting laboratory results and medication dosages. (http://unitsofmeasure.org/percent_hasUoMCode_%) - comparator_code_equal_hasValue_= (=): The 'comparator_code_equal_hasVa…	Analyze the following feature for its relevance to diabetes risk assessment: Feature: Rs income from wage, pension, social security, and other sources Description: Survey > Finances > Respondent's Income Is Longitudinal: Yes Project IDs: { "MIDUS_II": "C1SRINC", "MIDUS_III": "C7CRINC; CACRINC" } Related concepts from ontology: From FASTO: - percent_hasUoMCode_% (%): 'Percent_hasUoMCode_%' refers …	B1SRINC1	C1SRINC	C7CRINC; CACRINC
Household income from wages	Survey > Finances > Total Household Income	TRUE	0.6	Indirectly related to diabetes risk factors	Household income can indirectly impact diabetes risk through its influence on access to healthcare, quality of diet, ability to afford medications, and engagement in physical activity. Longitudinal data on income can help track changes in socio-economic status and its effects on diabetes risk factors over time.	From FASTO: - percent_hasUoMCode_% (%): 'Percent_hasUoMCode_%' refers to the percentage of a population or sample that has a specific Unit of Measure (UoM) code associated with it, which is used to quantify and standardize measurements in healthcare data analysis. (http://unitsofmeasure.org/percent_hasUoMCode_%) - comparator_code_equal_hasValue_= (=): The 'comparator_code_equal_hasValue_= (=)' is…	Analyze the following feature for its relevance to diabetes risk assessment: Feature: Household income from wages Description: Survey > Finances > Total Household Income Is Longitudinal: Yes Project IDs: { "MIDUS_II": "C1SEARN", "MIDUS_III": "C7CEARN; CACEARN" } Related concepts from ontology: From FASTO: - percent_hasUoMCode_% (%): 'Percent_hasUoMCode_%' refers to the percentage of a population …	B1SEARN1	C1SEARN	C7CEARN; CACEARN
Stop-and-Go Switch Task (SGST): mixed-task trial #18 "green"	Cognitive > Stop and Go Switch Task - Composite Scores	TRUE	0.6	Indirectly related to diabetes risk factors	The Stop-and-Go Switch Task (SGST) is a cognitive task that assesses executive function, cognitive flexibility, and response inhibition. Impairments in these cognitive domains have been associated with diabetes risk factors such as obesity, poor glycemic control, and cognitive decline. While not a direct measure of diabetes risk, cognitive function can influence lifestyle factors like diet adhere…	From FASTO: - meter_hasUoMCode_m (m): 'meter_hasUoMCode_m (m)' is a unit of measurement used to indicate meters, which is a metric unit for length equal to 100 centimeters or approximately 3.28 feet. (http://unitsofmeasure.org/meter_hasUoMCode_m) - percent_hasUoMCode_% (%): The term "percent_hasUoMCode_%" refers to a percentage value that is associated with a unit of measurement code, which is us…	Analyze the following feature for its relevance to diabetes risk assessment: Feature: Stop-and-Go Switch Task (SGST): mixed-task trial #18 "green" Description: Cognitive > Stop and Go Switch Task - Composite Scores Is Longitudinal: Yes Project IDs: { "MIDUS_II": "B3TSWX18", "MIDUS_III": "C3TSWX18" } Related concepts from ontology: From FASTO: - meter_hasUoMCode_m (m): 'meter_hasUoMCode_m (m)' is …	B3TSWX18	B3TSWX18	C3TSWX18
Household total income from wage, pension, social security, and other sources	Survey > Finances > Total Household Income	TRUE	0.6	Indirectly related to diabetes risk factors	Household total income can indirectly impact diabetes risk through its influence on lifestyle factors such as diet quality, access to healthcare, and stress levels. Lower income households may have limited access to healthy food options, healthcare services, and resources to manage stress effectively, all of which can contribute to an increased risk of diabetes.	From FASTO: - percent_hasUoMCode_% (%): 'Percent_hasUoMCode_%' refers to the percentage of a population or sample that has a specific Unit of Measure (UoM) code associated with it, indicating a standardized way to quantify or measure a particular health parameter or variable. (http://unitsofmeasure.org/percent_hasUoMCode_%) - comparator_code_equal_hasValue_= (=): The 'comparator_code_equal_hasVal…	Analyze the following feature for its relevance to diabetes risk assessment: Feature: Household total income from wage, pension, social security, and other sources Description: Survey > Finances > Total Household Income Is Longitudinal: Yes Project IDs: { "MIDUS_II": "B1STINC1", "MIDUS_III": "C1STINC; C7CTINC" } Related concepts from ontology: From FASTO: - percent_hasUoMCode_% (%): 'Percent_hasU…	B1STINC1	B1STINC1	C1STINC; C7CTINC
Rely on family for help with problem	Survey > Social Networks > Family Support/Strain	TRUE	0.6	Indirect risk factor	Family support can impact an individual's mental well-being, stress levels, and overall lifestyle choices, which in turn can influence diabetes risk indirectly through lifestyle factors.	From FASTO: - h): "Hb" typically stands for hemoglobin, a protein in red blood cells that carries oxygen throughout the body. (http://unitsofmeasure.org/per_hour_hasUoMCode_/h) - percent_hasUoMCode_% (%): The concept of 'percent_hasUoMCode_% (%)' refers to the percentage of a population or sample that has a specific unit of measure code associated with it, often used in medical data analysis or r…	Analyze the following feature for its relevance to diabetes risk assessment: Feature: Rely on family for help with problem Description: Survey > Social Networks > Family Support/Strain Is Longitudinal: Yes Project IDs: { "MIDUS_II": "B1SJ2C", "MIDUS_III": "C1SJ4C; C7SD4C" } Related concepts from ontology: From FASTO: - h): "Hb" typically stands for hemoglobin, a protein in red blood cells that ca…	B1SJ2C	B1SJ2C	C1SJ4C; C7SD4C
Age feel like most of the time	Survey > Personal Beliefs > Self Characteristics	TRUE	0.6	General health measure	Age is a known risk factor for diabetes, with the risk increasing as individuals get older. Understanding how individuals perceive their age could provide insights into their health beliefs and behaviors over time, which can impact diabetes risk.	From DMTO: - DDO_0000125 (age): DDO_0000125 refers to age, which is a numerical value representing the length of time a person has lived since birth. It is an important factor in assessing health risks, treatment options, and overall well-being. (http://purl.obolibrary.org/obo/DDO.owl#DDO_0000125) From DIAB_v90rb: - HP_0003596 (Middle age onset): Middle age onset (HP_0003596) refers to the develo…	Analyze the following feature for its relevance to diabetes risk assessment: Feature: Age feel like most of the time Description: Survey > Personal Beliefs > Self Characteristics Is Longitudinal: Yes Project IDs: { "MIDUS_II": "B1SE14", "MIDUS_III": "C1SE16; C7SG1" } Related concepts from ontology: From DMTO: - DDO_0000125 (age): DDO_0000125 refers to age, which is a numerical value representing …	B1SE14	B1SE14	C1SE16; C7SG1
Insight into Past	Survey > Personal Beliefs > Planning and Making Sense of Past	TRUE	0.6	Indirectly related to diabetes risk factors	Insight into past medical history, medication history, and family history can provide valuable information on potential genetic predispositions, past health events, and chronic conditions that may influence diabetes risk. Understanding a patient's past treatment plans and beliefs can also shed light on their adherence to medical recommendations and lifestyle modifications that impact diabetes ris…	From DMTO: - BFO_0000182 (history): BFO_0000182 refers to the concept of medical history, which includes information about a patient's past illnesses, surgeries, medications, and other relevant health events. (http://purl.obolibrary.org/obo/BFO_0000182) - DMTO_0000911 (medication history): DMTO_0000911 refers to medication history, which includes a comprehensive record of all medications a patien…	Analyze the following feature for its relevance to diabetes risk assessment: Feature: Insight into Past Description: Survey > Personal Beliefs > Planning and Making Sense of Past Is Longitudinal: Yes Project IDs: { "MIDUS_II": "B1SINSGH", "MIDUS_III": "C1SINSGH" } Related concepts from ontology: From DMTO: - BFO_0000182 (history): BFO_0000182 refers to the concept of medical history, which includ…	B1SINSGH	B1SINSGH	C1SINSGH
Self-Directedness and Planning	Survey > Personal Beliefs > Planning and Making Sense of Past	TRUE	0.6	Behavioral/psychological	Self-directedness and planning can be indirectly related to diabetes risk factors such as lifestyle choices (e.g., diet adherence, exercise planning) and overall health management. Individuals who exhibit higher levels of self-directedness and planning may be more likely to engage in behaviors that reduce diabetes risk.	From DMTO: - DMTO_0000912 (plan history): DMTO_0000912 refers to the concept of "plan history" in medical terminology, which typically includes details about a patient's past and current treatment plans, interventions, and outcomes. (https://bioportal.bioontology.org/ontologies/DMTO.owl#DMTO_0000912) - DMTO_0001660 (plan quality): DMTO_0001660 refers to plan quality in the context of medical trea…	Analyze the following feature for its relevance to diabetes risk assessment: Feature: Self-Directedness and Planning Description: Survey > Personal Beliefs > Planning and Making Sense of Past Is Longitudinal: Yes Project IDs: { "MIDUS_II": "B1SDIREC", "MIDUS_III": "C1SDIREC" } Related concepts from ontology: From DMTO: - DMTO_0000912 (plan history): DMTO_0000912 refers to the concept of "plan his…	B1SDIREC	B1SDIREC	C1SDIREC
Bad happens, think how could prevented	Survey > Personal Beliefs > Planning and Making Sense of Past	TRUE	0.6	Indirectly related to diabetes risk factors	This feature, which involves reflecting on past events and considering prevention strategies, could indirectly relate to diabetes risk factors such as lifestyle choices (e.g., diet, physical activity, stress management). Planning and making sense of past experiences may influence future behaviors that impact diabetes risk.	From FASTO: - h) (http://unitsofmeasure.org/per_hour_hasUoMCode_/h) - percent_hasUoMCode_% (%): The term "percent_hasUoMCode_%" refers to the percentage of a population or sample that has a specific Unit of Measure (UoM) code assigned to it, which is used to quantify and standardize measurements in healthcare data analysis. (http://unitsofmeasure.org/percent_hasUoMCode_%) - comparator_code_lessTh…	Analyze the following feature for its relevance to diabetes risk assessment: Feature: Bad happens, think how could prevented Description: Survey > Personal Beliefs > Planning and Making Sense of Past Is Longitudinal: Yes Project IDs: { "MIDUS_II": "B1SE12V", "MIDUS_III": "C1SE14V" } Related concepts from ontology: From FASTO: - h) (http://unitsofmeasure.org/per_hour_hasUoMCode_/h) - percent_hasUo…	B1SE12V	B1SE12V	C1SE14V
Helpful to set goals for near future	Survey > Personal Beliefs > Planning and Making Sense of Past	TRUE	0.6	Indirectly related to diabetes risk factors	Setting goals for the near future can impact lifestyle factors like diet, physical activity, and stress management, which are indirect risk factors for diabetes. Longitudinal data on goal setting can provide insights into behavior changes over time.	From FASTO: - percent_hasUoMCode_% (%): 'percent_hasUoMCode_% (%)' refers to the percentage of a population or sample that has a specific unit of measure code associated with it, which is often used in healthcare data analysis and reporting. (http://unitsofmeasure.org/percent_hasUoMCode_%) - gram_hasUoMCode_g (g) (https://bioportal.bioontology.org/ontologies/FTDM.owl#gram_hasUoMCode_g) - comparat…	Analyze the following feature for its relevance to diabetes risk assessment: Feature: Helpful to set goals for near future Description: Survey > Personal Beliefs > Planning and Making Sense of Past Is Longitudinal: Yes Project IDs: { "MIDUS_II": "B1SE12R", "MIDUS_III": "C1SE14R" } Related concepts from ontology: From FASTO: - percent_hasUoMCode_% (%): 'percent_hasUoMCode_% (%)' refers to the perc…	B1SE12R	B1SE12R	C1SE14R
Racial origins 1	Survey > Race and Ethnicity > Racial Background	TRUE	0.6	Demographic	Racial origins can be moderately related to diabetes risk as certain ethnicities have been shown to have a higher predisposition to diabetes due to genetic, environmental, and social factors. Longitudinal data can provide insights into how diabetes risk may vary over time within different racial groups.	From DMTO: - DTO:0001934 (ethnicity): DTO:0001934 refers to ethnicity, which is a social construct that categorizes people based on shared cultural, historical, or ancestral characteristics. It can influence health outcomes and risk factors for certain diseases. (https://bioportal.bioontology.org/ontologies/DTO.owl#DTO:0001934) - DTO:0001935 (high risk ethnicity): DTO:0001935 refers to individual…	Analyze the following feature for its relevance to diabetes risk assessment: Feature: Racial origins 1 Description: Survey > Race and Ethnicity > Racial Background Is Longitudinal: Yes Project IDs: { "MIDUS_II": "A1SS7R", "MIDUS_III": "B1PF7A; C1PF7A" } Related concepts from ontology: From DMTO: - DTO:0001934 (ethnicity): DTO:0001934 refers to ethnicity, which is a social construct that categoriz…	B1PF7A	A1SS7R	B1PF7A; C1PF7A
Closely identify with same ethnicity	Survey > Race and Ethnicity > Ethnicity Preference	TRUE	0.6	Demographic	The feature of closely identifying with the same ethnicity can be moderately related to diabetes risk assessment. Certain ethnicities have been shown to have a higher predisposition to diabetes due to genetic factors, lifestyle differences, and access to healthcare. Longitudinally, tracking changes in ethnicity preference could provide insights into how cultural factors influence health behaviors…	From DM_ONT: - Patient_2_hasName_Sam (Sam): The concept "Patient_2_hasName_Sam (Sam)" likely refers to a patient with the name "Sam" in a medical or health record system. (http://www.semanticweb.org/begum/ontologies/2018/10/untitled-ontology-6#Patient_2_hasName_Sam) From DMTO: - DTO:0001934 (ethnicity): DTO:0001934 refers to ethnicity, which is a classification of people based on shared cultural …	Analyze the following feature for its relevance to diabetes risk assessment: Feature: Closely identify with same ethnicity Description: Survey > Race and Ethnicity > Ethnicity Preference Is Longitudinal: Yes Project IDs: { "MIDUS_II": "B1PF4", "MIDUS_III": "C1PF4" } Related concepts from ontology: From DM_ONT: - Patient_2_hasName_Sam (Sam): The concept "Patient_2_hasName_Sam (Sam)" likely refers …	B1PF4	B1PF4	C1PF4
Stop-and-Go Switch Task (SGST): mixed-task trial #32 "green"	Cognitive > Stop and Go Switch Task - Composite Scores	TRUE	0.6	Indirectly related to diabetes risk factors	The Stop-and-Go Switch Task (SGST) is a cognitive task that assesses executive function, cognitive flexibility, and response inhibition. These cognitive functions can indirectly impact diabetes risk through their influence on lifestyle factors like diet adherence, physical activity engagement, and stress management. Executive function deficits have been associated with poorer dietary choices, low…	From FASTO: - meter_hasUoMCode_m (m): 'meter_hasUoMCode_m (m)' is a unit of measurement used in the metric system to represent meters, which is a standard unit of length. (http://unitsofmeasure.org/meter_hasUoMCode_m) - percent_hasUoMCode_% (%): The term "percent_hasUoMCode_%" typically refers to the percentage of a population or sample that has a specified unit of measure code associated with it…	Analyze the following feature for its relevance to diabetes risk assessment: Feature: Stop-and-Go Switch Task (SGST): mixed-task trial #32 "green" Description: Cognitive > Stop and Go Switch Task - Composite Scores Is Longitudinal: Yes Project IDs: { "MIDUS_II": "B3TSWX32", "MIDUS_III": "C3TSWX32" } Related concepts from ontology: From FASTO: - meter_hasUoMCode_m (m): 'meter_hasUoMCode_m (m)' is …	B3TSWX32	B3TSWX32	C3TSWX32
Word List Immediate: Recalled #3	Cognitive > Immediate Word List Recall	TRUE	0.6	Indirectly related to diabetes risk factors	The feature of Word List Immediate: Recalled #3, which relates to cognitive immediate word list recall, can be moderately related to diabetes risk assessment. Cognitive function, including memory and recall abilities, can indirectly impact diabetes risk through lifestyle factors like diet and physical activity. Impairments in cognitive function may affect an individual's ability to adhere to diet…	From DMTO: - OAE_0001359 (recall phenomenon AE): OAE_0001359, also known as the recall phenomenon AE, refers to the re-emergence of an adverse event (AE) after the discontinuation of a medication, typically due to the drug's long half-life or delayed onset of action. (http://purl.obolibrary.org/obo/OAE_0001359) From FASTO: - percent_hasUoMCode_% (%): The term "percent_hasUoMCode_%" refers to the …	Analyze the following feature for its relevance to diabetes risk assessment: Feature: Word List Immediate: Recalled #3 Description: Cognitive > Immediate Word List Recall Is Longitudinal: Yes Project IDs: { "MIDUS_II": "B3TWLI3", "MIDUS_III": "C7TWLI3; C3TWLI3" } Related concepts from ontology: From DMTO: - OAE_0001359 (recall phenomenon AE): OAE_0001359, also known as the recall phenomenon AE, r…	B3TWLI3	B3TWLI3	C7TWLI3; C3TWLI3
Age women no longer middle age	Survey > Personal Beliefs > Self Characteristics	TRUE	0.6	Indirect risk factor	Age is a known risk factor for diabetes, with the risk increasing as individuals get older. Understanding the transition from middle age to older age in women can provide insights into the changing risk profile for diabetes over time.	From DIAB_v90rb: - HP_0003596 (Middle age onset): Middle age onset (HP_0003596) refers to the development of a condition or disease typically occurring in individuals between the ages of 40 to 65 years old. (http://purl.obolibrary.org/obo/HP_0003596) From FASTO: - meter_hasUoMCode_m (m): 'meter_hasUoMCode_m (m)' is a unit of measurement used in the metric system to represent meters, which is a un…	Analyze the following feature for its relevance to diabetes risk assessment: Feature: Age women no longer middle age Description: Survey > Personal Beliefs > Self Characteristics Is Longitudinal: Yes Project IDs: { "MIDUS_II": "B1SE19", "MIDUS_III": "C1SE21; C7SG6" } Related concepts from ontology: From DIAB_v90rb: - HP_0003596 (Middle age onset): Middle age onset (HP_0003596) refers to the devel…	B1SE19	B1SE19	C1SE21; C7SG6
Outpatient hospital usual healthcare place	Survey > Your Health > Resources for Obtaining Healthcare	TRUE	0.6	General health measure	The feature of outpatient hospital usual healthcare place is moderately related to diabetes risk assessment as it can provide insights into the individual's access to healthcare services, which can indirectly impact their management of diabetes risk factors and overall health.	From DMTO: - OGMS_0000096 (health care process): OGMS_0000096 refers to a health care process, which encompasses the steps and activities involved in providing medical care to patients, from diagnosis to treatment and follow-up. (http://purl.obolibrary.org/obo/OGMS_0000096) - OGMS_0000097 (health care encounter): OGMS_0000097 refers to a health care encounter, which is a specific interaction betw…	Analyze the following feature for its relevance to diabetes risk assessment: Feature: Outpatient hospital usual healthcare place Description: Survey > Your Health > Resources for Obtaining Healthcare Is Longitudinal: Yes Project IDs: { "MIDUS_II": "C1SA44D", "MIDUS_III": "CACAS48D" } Related concepts from ontology: From DMTO: - OGMS_0000096 (health care process): OGMS_0000096 refers to a health c…	B1SA48D	C1SA44D	CACAS48D
Anxiety Disorder - binary	Survey > Health > Anxiety/Worry/Panic	TRUE	0.6	Psychological/Behavioral	Anxiety disorder can indirectly impact diabetes risk through its association with stress, which can affect blood glucose levels and overall health. Longitudinal data can help track changes in anxiety levels and their potential impact on diabetes risk factors over time.	From DMTO: - DDO_0000483 (anxiety): DDO_0000483 refers to anxiety, which is a common mental health condition characterized by feelings of worry, fear, or unease that can be mild or severe and impact daily functioning. (http://purl.obolibrary.org/obo/DDO.owl#DDO_0000483) - OAE_0000300 (anxiety AE): OAE_0000300 refers to anxiety adverse events, which are symptoms or side effects related to anxiety …	Analyze the following feature for its relevance to diabetes risk assessment: Feature: Anxiety Disorder - binary Description: Survey > Health > Anxiety/Worry/Panic Is Longitudinal: Yes Project IDs: { "MIDUS_II": "B1PANXTD", "MIDUS_III": "C1PANXTD; C7CANXTD" } Related concepts from ontology: From DMTO: - DDO_0000483 (anxiety): DDO_0000483 refers to anxiety, which is a common mental health condition…	B1PANXTD	B1PANXTD	C1PANXTD; C7CANXTD
Anxiety Disorder - continuous	Survey > Health > Anxiety/Worry/Panic	TRUE	0.6	Indirect risk factor	Anxiety disorders can indirectly impact diabetes risk through their influence on lifestyle factors like stress. Chronic anxiety may lead to poor stress management, potentially affecting behaviors related to diet, physical activity, and overall health.	From DMTO: - DDO_0000483 (anxiety): DDO_0000483 refers to anxiety, which is a common mental health condition characterized by feelings of worry, fear, or unease that can interfere with daily activities. (http://purl.obolibrary.org/obo/DDO.owl#DDO_0000483) - DDO_0005547 (catecholamine-mediated): DDO_0005547 (catecholamine-mediated) refers to processes or mechanisms in the body that involve the act…	Analyze the following feature for its relevance to diabetes risk assessment: Feature: Anxiety Disorder - continuous Description: Survey > Health > Anxiety/Worry/Panic Is Longitudinal: Yes Project IDs: { "MIDUS_II": "B1PANXIE", "MIDUS_III": "C1PANXIE; C7CANXIE" } Related concepts from ontology: From DMTO: - DDO_0000483 (anxiety): DDO_0000483 refers to anxiety, which is a common mental health condi…	B1PANXIE	B1PANXIE	C1PANXIE; C7CANXIE
Has chronic pain or persists beyond normal	Survey > Your Health > Chronic Pain	TRUE	0.6	Symptom/Complication	Chronic pain, especially in the context of diabetic neuropathy, is relevant to diabetes risk assessment as it can be a symptom of diabetic neuropathy, a common complication of diabetes. Persistent pain beyond normal could indicate diabetic chronic painful polyneuropathy, which is directly related to diabetes. The longitudinal nature of the data allows tracking of pain progression over time.	From DMTO: - DDO_0000201 (chronic disease): DDO_0000201 refers to chronic diseases, which are long-lasting conditions that typically progress slowly over time and may require ongoing medical management to control symptoms and prevent complications. Examples include diabetes, hypertension, and asthma. (http://purl.obolibrary.org/obo/DDO.owl#DDO_0000201) - DDO_0000207 (neuropathy): Neuropathy, also…	Analyze the following feature for its relevance to diabetes risk assessment: Feature: Has chronic pain or persists beyond normal Description: Survey > Your Health > Chronic Pain Is Longitudinal: Yes Project IDs: { "MIDUS_II": "B1SA15", "MIDUS_III": "C1SA15; C7CAS15" } Related concepts from ontology: From DMTO: - DDO_0000201 (chronic disease): DDO_0000201 refers to chronic diseases, which are long…	B1SA15	B1SA15	C1SA15; C7CAS15
Public clinic usual healthcare place	Survey > Your Health > Resources for Obtaining Healthcare	TRUE	0.6	Healthcare Access	The feature of public clinic as the usual healthcare place can be moderately related to diabetes risk assessment. Access to healthcare services, including regular check-ups and monitoring, can impact early detection and management of diabetes. Individuals who have a public clinic as their usual healthcare place may have different levels of access to diabetes screening and preventive care.	From DMTO: - OGMS_0000096 (health care process): OGMS_0000096 refers to the health care process, which encompasses all activities involved in providing medical care to individuals, including diagnosis, treatment, and follow-up care. (http://purl.obolibrary.org/obo/OGMS_0000096) - OGMS_0000097 (health care encounter): OGMS_0000097 refers to a health care encounter, which is a meeting between a pat…	Analyze the following feature for its relevance to diabetes risk assessment: Feature: Public clinic usual healthcare place Description: Survey > Your Health > Resources for Obtaining Healthcare Is Longitudinal: Yes Project IDs: { "MIDUS_II": "C1SA44C", "MIDUS_III": "CACAS48C" } Related concepts from ontology: From DMTO: - OGMS_0000096 (health care process): OGMS_0000096 refers to the health care …	B1SA48C	C1SA44C	CACAS48C
Word List Immediate: Recalled #4	Cognitive > Immediate Word List Recall	TRUE	0.6	Indirectly related to diabetes risk factors	The feature Word List Immediate: Recalled #4, which relates to cognitive immediate word list recall, can be moderately related to diabetes risk assessment. Cognitive function, including memory recall, can indirectly impact diabetes risk through lifestyle factors such as diet and physical activity. Impairments in cognitive function may affect an individual's ability to adhere to healthy lifestyle …	From DMTO: - OAE_0001359 (recall phenomenon AE): OAE_0001359, also known as the recall phenomenon AE, refers to the reappearance of an adverse event (AE) after the reintroduction of a drug that previously caused the AE and was discontinued. (http://purl.obolibrary.org/obo/OAE_0001359) From FASTO: - percent_hasUoMCode_% (%): The term "percent_hasUoMCode_%" refers to the percentage of a population …	Analyze the following feature for its relevance to diabetes risk assessment: Feature: Word List Immediate: Recalled #4 Description: Cognitive > Immediate Word List Recall Is Longitudinal: Yes Project IDs: { "MIDUS_II": "B3TWLI4", "MIDUS_III": "C7TWLI4; C3TWLI4" } Related concepts from ontology: From DMTO: - OAE_0001359 (recall phenomenon AE): OAE_0001359, also known as the recall phenomenon AE, r…	B3TWLI4	B3TWLI4	C7TWLI4; C3TWLI4
How closely identify as an American	Survey > Race and Ethnicity > Citizenship	TRUE	0.6	Demographic	Ethnicity, including how closely one identifies as American, can be moderately related to diabetes risk as certain ethnic groups have higher predisposition to diabetes due to genetic, environmental, and lifestyle factors.	From DMTO: - DTO:0001934 (ethnicity): DTO:0001934 refers to ethnicity, which is a social construct based on shared cultural characteristics, such as language, religion, and traditions, that differentiates one group of people from another. (https://bioportal.bioontology.org/ontologies/DTO.owl#DTO:0001934) - DTO:0001935 (high risk ethnicity): DTO:0001935 refers to high-risk ethnicity, which indicat…	Analyze the following feature for its relevance to diabetes risk assessment: Feature: How closely identify as an American Description: Survey > Race and Ethnicity > Citizenship Is Longitudinal: Yes Project IDs: { "MIDUS_II": "B1PF12A", "MIDUS_III": "C1PF12A; CACF12A" } Related concepts from ontology: From DMTO: - DTO:0001934 (ethnicity): DTO:0001934 refers to ethnicity, which is a social construc…	B1PF12A	B1PF12A	C1PF12A; CACF12A
Stop-and-Go Switch Task (SGST): General Switch Cost, absolute	Cognitive > Stop and Go Switch Task - Composite Scores	TRUE	0.6	Indirectly related to diabetes risk factors	The Stop-and-Go Switch Task (SGST) General Switch Cost, absolute feature, although not directly measuring physiological markers related to diabetes, can provide insights into cognitive function and executive control. Impaired cognitive function and executive control have been associated with diabetes and its management. Longitudinal data can help track changes in cognitive function over time, whi…	From FASTO: - percent_hasUoMCode_% (%): 'Percent_hasUoMCode_%' refers to the percentage of a specific population or group that has a particular Unit of Measure (UoM) code associated with their health data or medical records. (http://unitsofmeasure.org/percent_hasUoMCode_%) - gram_hasUoMCode_g (g) (https://bioportal.bioontology.org/ontologies/FTDM.owl#gram_hasUoMCode_g) - comparator_code_lessThan_…	Analyze the following feature for its relevance to diabetes risk assessment: Feature: Stop-and-Go Switch Task (SGST): General Switch Cost, absolute Description: Cognitive > Stop and Go Switch Task - Composite Scores Is Longitudinal: Yes Project IDs: { "MIDUS_II": "B3TSCGBA", "MIDUS_III": "C3TSCGBA" } Related concepts from ontology: From FASTO: - percent_hasUoMCode_% (%): 'Percent_hasUoMCode_%' re…	B3TSCGBA	B3TSCGBA	C3TSCGBA
Stop-and-Go Switch Task (SGST): General Switch Cost (normal), absolute	Cognitive > Stop and Go Switch Task - Composite Scores	TRUE	0.6	Indirectly related to diabetes risk factors	The Stop-and-Go Switch Task (SGST) General Switch Cost, although not directly measuring physiological factors related to diabetes, is a cognitive assessment that can indirectly reflect cognitive function and executive control. Impaired cognitive function and executive control have been associated with diabetes risk, especially in older adults. The longitudinal nature of the data allows for tracki…	From FASTO: - percent_hasUoMCode_% (%): The term "percent_hasUoMCode_%" refers to the percentage of a population or sample that has a specific unit of measure code associated with it, which is used in healthcare data analysis and reporting. (http://unitsofmeasure.org/percent_hasUoMCode_%) - gram_hasUoMCode_g (g) (https://bioportal.bioontology.org/ontologies/FTDM.owl#gram_hasUoMCode_g) - comparato…	Analyze the following feature for its relevance to diabetes risk assessment: Feature: Stop-and-Go Switch Task (SGST): General Switch Cost (normal), absolute Description: Cognitive > Stop and Go Switch Task - Composite Scores Is Longitudinal: Yes Project IDs: { "MIDUS_II": "B3TSCGNA", "MIDUS_III": "C3TSCGNA" } Related concepts from ontology: From FASTO: - percent_hasUoMCode_% (%): The term "percen…	B3TSCGNA	B3TSCGNA	C3TSCGNA
Attend lectures or courses - frequency	Survey > Your Health > Challenging Cognitive Tasks	TRUE	0.6	Indirectly related to diabetes risk factors	Attending lectures or courses may indirectly impact diabetes risk through its influence on cognitive function, education level, and potentially health literacy. Cognitive tasks can affect lifestyle choices related to diet, physical activity, and stress management, all of which are linked to diabetes risk. The longitudinal nature of the data allows for tracking changes in cognitive engagement over…	From FASTO: - percent_hasUoMCode_% (%): 'Percent_hasUoMCode_%' refers to the percentage of a population or sample that has a specific Unit of Measure (UoM) code associated with it, indicating the measurement unit used for a particular variable or parameter. (http://unitsofmeasure.org/percent_hasUoMCode_%) - comparator_code_equal_hasValue_= (=): The 'comparator_code_equal_hasValue_= (=)' is a comp…	Analyze the following feature for its relevance to diabetes risk assessment: Feature: Attend lectures or courses - frequency Description: Survey > Your Health > Challenging Cognitive Tasks Is Longitudinal: Yes Project IDs: { "MIDUS_II": "B1SA33D", "MIDUS_III": "C1SA29D; C7SA19D" } Related concepts from ontology: From FASTO: - percent_hasUoMCode_% (%): 'Percent_hasUoMCode_%' refers to the percenta…	B1SA33D	B1SA33D	C1SA29D; C7SA19D
Rate control over health	Survey > Your Health > Self-Evaluated Health	TRUE	0.6	Indirectly related to diabetes risk factors	Self-evaluated health can indirectly reflect underlying health conditions that may contribute to diabetes risk, such as hypertension or metabolic issues. Longitudinal data can show trends in health perception over time, potentially indicating worsening health status.	From FASTO: - h): "Hypertension (h) is a medical term for high blood pressure, which can increase the risk of heart disease, stroke, and other health problems." (http://unitsofmeasure.org/per_hour_hasUoMCode_/h) - percent_hasUoMCode_% (%): 'percent_hasUoMCode_%' refers to the percentage of a population or sample that has a specific Unit of Measure (UoM) code associated with it, indicating a stand…	Analyze the following feature for its relevance to diabetes risk assessment: Feature: Rate control over health Description: Survey > Your Health > Self-Evaluated Health Is Longitudinal: Yes Project IDs: { "MIDUS_II": "B1SA4", "MIDUS_III": "C1SA4; C7SA2" } Related concepts from ontology: From FASTO: - h): "Hypertension (h) is a medical term for high blood pressure, which can increase the risk of h…	B1SA4	B1SA4	C1SA4; C7SA2
Word List Immediate: Recalled #1	Cognitive > Immediate Word List Recall	TRUE	0.6	Indirect risk factor	Immediate word list recall can be indicative of cognitive function, which is relevant to diabetes risk assessment. Cognitive impairment has been associated with diabetes risk, potentially due to the impact on self-care behaviors and disease management. Longitudinal data on cognitive function can help track changes over time and assess the impact on diabetes risk.	From DMTO: - OAE_0001359 (recall phenomenon AE): OAE_0001359, also known as the recall phenomenon AE, refers to the reappearance of an adverse event after the reintroduction of a drug that previously caused the adverse reaction. (http://purl.obolibrary.org/obo/OAE_0001359) From FASTO: - percent_hasUoMCode_% (%) (http://unitsofmeasure.org/percent_hasUoMCode_%) - comparator_code_equal_hasValue_= (=…	Analyze the following feature for its relevance to diabetes risk assessment: Feature: Word List Immediate: Recalled #1 Description: Cognitive > Immediate Word List Recall Is Longitudinal: Yes Project IDs: { "MIDUS_II": "B3TWLI1", "MIDUS_III": "C7TWLI1; C3TWLI1" } Related concepts from ontology: From DMTO: - OAE_0001359 (recall phenomenon AE): OAE_0001359, also known as the recall phenomenon AE, r…	B3TWLI1	B3TWLI1	C7TWLI1; C3TWLI1
Word List Immediate: Recalled #2	Cognitive > Immediate Word List Recall	TRUE	0.6	Cognitive Function	Immediate word list recall can be indicative of cognitive function, which is relevant to diabetes risk assessment. Cognitive impairment has been linked to an increased risk of developing diabetes and can impact self-care behaviors related to diabetes management.	From DMTO: - OAE_0001359 (recall phenomenon AE): OAE_0001359 refers to the recall phenomenon AE, which is the reappearance of an adverse event after the reintroduction of a drug that previously caused the adverse event. (http://purl.obolibrary.org/obo/OAE_0001359) From FASTO: - percent_hasUoMCode_% (%): The term "percent_hasUoMCode_%" refers to the percentage of a population or sample that has a …	Analyze the following feature for its relevance to diabetes risk assessment: Feature: Word List Immediate: Recalled #2 Description: Cognitive > Immediate Word List Recall Is Longitudinal: Yes Project IDs: { "MIDUS_II": "B3TWLI2", "MIDUS_III": "C7TWLI2; C3TWLI2" } Related concepts from ontology: From DMTO: - OAE_0001359 (recall phenomenon AE): OAE_0001359 refers to the recall phenomenon AE, which …	B3TWLI2	B3TWLI2	C7TWLI2; C3TWLI2
Stop-and-Go Switch Task (SGST): General Switch Cost (reverse), absolute	Cognitive > Stop and Go Switch Task - Composite Scores	TRUE	0.6	Indirectly related to diabetes risk factors	The Stop-and-Go Switch Task (SGST) - General Switch Cost (reverse), absolute feature, as a cognitive assessment, can indirectly relate to diabetes risk factors such as cognitive function, mental health, and potentially lifestyle factors like stress. Cognitive impairment has been associated with diabetes risk and management. Longitudinal data can help track changes in cognitive function over time …	From FASTO: - percent_hasUoMCode_% (%): 'Percent_hasUoMCode_%' refers to the percentage of a population or sample that has a specific unit of measure code associated with it, often used in healthcare data analysis or research. (http://unitsofmeasure.org/percent_hasUoMCode_%) - gram_hasUoMCode_g (g) (https://bioportal.bioontology.org/ontologies/FTDM.owl#gram_hasUoMCode_g) - comparator_code_lessTha…	Analyze the following feature for its relevance to diabetes risk assessment: Feature: Stop-and-Go Switch Task (SGST): General Switch Cost (reverse), absolute Description: Cognitive > Stop and Go Switch Task - Composite Scores Is Longitudinal: Yes Project IDs: { "MIDUS_II": "B3TSCGRA", "MIDUS_III": "C3TSCGRA" } Related concepts from ontology: From FASTO: - percent_hasUoMCode_% (%): 'Percent_hasUoM…	B3TSCGRA	B3TSCGRA	C3TSCGRA
Stop-and-Go Switch Task (SGST): General Switch Cost (reverse), relative	Cognitive > Stop and Go Switch Task - Composite Scores	TRUE	0.6	Indirectly related to diabetes risk factors	The Stop-and-Go Switch Task (SGST) - General Switch Cost feature, although not directly measuring physiological parameters related to diabetes risk, is a cognitive measure that can indirectly reflect aspects of executive function and cognitive flexibility. Cognitive function can influence lifestyle factors such as decision-making, adherence to treatment plans, and engagement in health-promoting b…	From FASTO: - percent_hasUoMCode_% (%): The term "percent_hasUoMCode_%" refers to a percentage value that is associated with a unit of measure code, which is used to quantify and standardize measurements in medical and health contexts. (http://unitsofmeasure.org/percent_hasUoMCode_%) - gram_hasUoMCode_g (g) (https://bioportal.bioontology.org/ontologies/FTDM.owl#gram_hasUoMCode_g) - comparator_cod…	Analyze the following feature for its relevance to diabetes risk assessment: Feature: Stop-and-Go Switch Task (SGST): General Switch Cost (reverse), relative Description: Cognitive > Stop and Go Switch Task - Composite Scores Is Longitudinal: Yes Project IDs: { "MIDUS_II": "B3TSCGRR", "MIDUS_III": "C3TSCGRR" } Related concepts from ontology: From FASTO: - percent_hasUoMCode_% (%): The term "perce…	B3TSCGRR	B3TSCGRR	C3TSCGRR
Stop-and-Go Switch Task (SGST): Local Switch Cost, absolute	Cognitive > Stop and Go Switch Task - Composite Scores	TRUE	0.6	Indirectly related to diabetes risk factors	The Stop-and-Go Switch Task (SGST) - Local Switch Cost, absolute feature is related to cognitive function, which can indirectly impact diabetes risk. Cognitive function can influence lifestyle factors such as decision-making abilities related to diet and physical activity. Longitudinal data can provide insights into how changes in cognitive function may affect diabetes risk factors over time.	From FASTO: - percent_hasUoMCode_% (%): The term "percent_hasUoMCode_%" refers to the percentage of a population or sample that has a specific unit of measure code associated with it, typically used in healthcare data analysis or research. (http://unitsofmeasure.org/percent_hasUoMCode_%) - comparator_code_equal_hasValue_= (=): The 'comparator_code_equal_hasValue_=' (=) is a comparison operator us…	Analyze the following feature for its relevance to diabetes risk assessment: Feature: Stop-and-Go Switch Task (SGST): Local Switch Cost, absolute Description: Cognitive > Stop and Go Switch Task - Composite Scores Is Longitudinal: Yes Project IDs: { "MIDUS_II": "B3TSCLBA", "MIDUS_III": "C3TSCLBA" } Related concepts from ontology: From FASTO: - percent_hasUoMCode_% (%): The term "percent_hasUoMCod…	B3TSCLBA	B3TSCLBA	C3TSCLBA
Stop-and-Go Switch Task (SGST): Local Switch Cost (reverse), absolute	Cognitive > Stop and Go Switch Task - Composite Scores	TRUE	0.6	Indirectly related to diabetes risk factors	Cognitive tasks like the Stop-and-Go Switch Task can indirectly relate to diabetes risk through their association with cognitive function, which can impact lifestyle factors such as decision-making, adherence to treatment plans, and self-care behaviors. Longitudinal data can provide insights into how cognitive performance changes over time and its potential influence on diabetes risk.	From FASTO: - percent_hasUoMCode_% (%): The term "percent_hasUoMCode_%" refers to the percentage of a population or sample that has a specified unit of measure code associated with it, often used in healthcare data analysis or research. (http://unitsofmeasure.org/percent_hasUoMCode_%) - comparator_code_equal_hasValue_= (=): The 'comparator_code_equal_hasValue_= (=)' is a comparison operator used …	Analyze the following feature for its relevance to diabetes risk assessment: Feature: Stop-and-Go Switch Task (SGST): Local Switch Cost (reverse), absolute Description: Cognitive > Stop and Go Switch Task - Composite Scores Is Longitudinal: Yes Project IDs: { "MIDUS_II": "B3TSCLRA", "MIDUS_III": "C3TSCLRA" } Related concepts from ontology: From FASTO: - percent_hasUoMCode_% (%): The term "percent…	B3TSCLRA	B3TSCLRA	C3TSCLRA
Stop-and-Go Switch Task (SGST): Local Switch Cost (reverse), relative	Cognitive > Stop and Go Switch Task - Composite Scores	TRUE	0.6	Cognitive Function	The Stop-and-Go Switch Task (SGST) is a cognitive task that assesses cognitive flexibility and executive function, which are important for decision-making and self-regulation. Impairments in cognitive function have been associated with an increased risk of diabetes, potentially due to difficulties in adhering to healthy lifestyle behaviors. The longitudinal nature of the data allows for tracking …	From FASTO: - percent_hasUoMCode_% (%): 'Percent_hasUoMCode_%' refers to the percentage of a population or sample that has a particular Unit of Measure (UoM) code associated with it, which is used to quantify and standardize measurements in healthcare data analysis. (http://unitsofmeasure.org/percent_hasUoMCode_%) - comparator_code_equal_hasValue_= (=): The 'comparator_code_equal_hasValue_= (=)' …	Analyze the following feature for its relevance to diabetes risk assessment: Feature: Stop-and-Go Switch Task (SGST): Local Switch Cost (reverse), relative Description: Cognitive > Stop and Go Switch Task - Composite Scores Is Longitudinal: Yes Project IDs: { "MIDUS_II": "B3TSCLRR", "MIDUS_III": "C3TSCLRR" } Related concepts from ontology: From FASTO: - percent_hasUoMCode_% (%): 'Percent_hasUoMCo…	B3TSCLRR	B3TSCLRR	C3TSCLRR
Stop-and-Go Switch Task (SGST): mixed-task reverse switch trials %correct	Cognitive > Stop and Go Switch Task - Composite Scores	TRUE	0.6	Indirectly related to diabetes risk factors	Cognitive tasks like the Stop-and-Go Switch Task can indirectly relate to diabetes risk through their association with cognitive function, which can impact lifestyle factors like diet adherence and physical activity. Longitudinal data can help track changes in cognitive abilities over time.	From FASTO: - meter_hasUoMCode_m (m): 'meter_hasUoMCode_m (m)' refers to the unit of measurement for meters, commonly used in the metric system to quantify length or distance. (http://unitsofmeasure.org/meter_hasUoMCode_m) - percent_hasUoMCode_% (%): The term "percent_hasUoMCode_%" refers to the percentage of a population or sample that has a specific unit of measure code associated with it, ofte…	Analyze the following feature for its relevance to diabetes risk assessment: Feature: Stop-and-Go Switch Task (SGST): mixed-task reverse switch trials %correct Description: Cognitive > Stop and Go Switch Task - Composite Scores Is Longitudinal: Yes Project IDs: { "MIDUS_II": "B3TSPXRS", "MIDUS_III": "C3TSPXRS" } Related concepts from ontology: From FASTO: - meter_hasUoMCode_m (m): 'meter_hasUoMCo…	B3TSPXRS	B3TSPXRS	C3TSPXRS
Stop-and-Go Switch Task (SGST): mixed-task nonswitch trials median RT	Cognitive > Stop and Go Switch Task - Composite Scores	TRUE	0.6	Indirectly related to diabetes risk factors	The Stop-and-Go Switch Task (SGST) performance, specifically the mixed-task nonswitch trials median reaction time, may be indicative of cognitive function and executive control, which can indirectly relate to diabetes risk. Impaired cognitive function has been associated with poorer diabetes management and outcomes. Longitudinal data can help track changes in cognitive performance over time and i…	From FASTO: - meter_hasUoMCode_m (m): 'meter_hasUoMCode_m (m)' refers to the unit of measurement for meters, commonly used in the metric system to measure length or distance. (http://unitsofmeasure.org/meter_hasUoMCode_m) - percent_hasUoMCode_% (%): The term "percent_hasUoMCode_%" refers to the percentage of a population or sample that has a specific unit of measure code associated with it, which…	Analyze the following feature for its relevance to diabetes risk assessment: Feature: Stop-and-Go Switch Task (SGST): mixed-task nonswitch trials median RT Description: Cognitive > Stop and Go Switch Task - Composite Scores Is Longitudinal: Yes Project IDs: { "MIDUS_II": "B3TSMXBO", "MIDUS_III": "C3TSMXBO" } Related concepts from ontology: From FASTO: - meter_hasUoMCode_m (m): 'meter_hasUoMCode_m…	B3TSMXBO	B3TSMXBO	C3TSMXBO
Providing support for family	Survey > Social Networks > Family Support/Strain	TRUE	0.6	Indirect risk factor	Providing support for family can impact an individual's mental well-being and stress levels, which in turn can influence lifestyle factors such as diet, physical activity, and coping mechanisms. Longitudinally, family support can play a role in maintaining healthy behaviors over time.	From FASTO: - percent_hasUoMCode_% (%): 'Percent_hasUoMCode_%' refers to the percentage of a substance or component in a product that has a Unit of Measure (UoM) code assigned to it, which helps in standardizing measurements and quantities. (http://unitsofmeasure.org/percent_hasUoMCode_%) - comparator_code_equal_hasValue_= (=): The 'comparator_code_equal_hasValue_= (=)' is a comparison operator u…	Analyze the following feature for its relevance to diabetes risk assessment: Feature: Providing support for family Description: Survey > Social Networks > Family Support/Strain Is Longitudinal: Yes Project IDs: { "MIDUS_II": "C1SPKINS", "MIDUS_III": "C7SPKINS; CASPKINS" } Related concepts from ontology: From FASTO: - percent_hasUoMCode_% (%): 'Percent_hasUoMCode_%' refers to the percentage of a s…	B1SPKINS	C1SPKINS	C7SPKINS; CASPKINS
Family affectual solidarity	Survey > Social Networks > Family Support/Strain	TRUE	0.6	Indirectly related to diabetes risk factors	Family affectual solidarity can impact an individual's stress levels, emotional well-being, and support system, which in turn can influence lifestyle factors such as diet, physical activity, and stress management. These lifestyle factors are known to be indirect risk factors for diabetes.	From FASTO: - percent_hasUoMCode_% (%): 'Percent_hasUoMCode_%' refers to the percentage of a population or sample that has a specific unit of measure code associated with it, often used in healthcare data analysis and reporting. (http://unitsofmeasure.org/percent_hasUoMCode_%) - comparator_code_equal_hasValue_= (=): The 'comparator_code_equal_hasValue_= (=)' is a symbol used in medical coding to …	Analyze the following feature for its relevance to diabetes risk assessment: Feature: Family affectual solidarity Description: Survey > Social Networks > Family Support/Strain Is Longitudinal: Yes Project IDs: { "MIDUS_II": "B1SFAMSO", "MIDUS_III": "C1SFAMSO; C7SFAMSO" } Related concepts from ontology: From FASTO: - percent_hasUoMCode_% (%): 'Percent_hasUoMCode_%' refers to the percentage of a po…	B1SFAMSO	B1SFAMSO	C1SFAMSO; C7SFAMSO
Rate health 10 years future	Survey > Your Health > Self-Evaluated Health	TRUE	0.6	Indirect risk factor	Self-evaluated health status can provide insights into overall well-being, which can indirectly impact diabetes risk through factors like lifestyle choices, stress levels, and potential underlying health conditions.	From DM_ONT: - Patient_2_HealthyDietPoint_1.0 (1.0): Patient_2_HealthyDietPoint_1.0 (1.0) likely refers to a specific point or aspect related to a healthy diet plan for a patient, possibly indicating a scoring system or guideline within a healthcare setting to monitor and promote dietary health. (http://www.semanticweb.org/begum/ontologies/2018/10/untitled-ontology-6#Patient_2_HealthyDietPoint_1.…	Analyze the following feature for its relevance to diabetes risk assessment: Feature: Rate health 10 years future Description: Survey > Your Health > Self-Evaluated Health Is Longitudinal: Yes Project IDs: { "MIDUS_II": "B1SA3", "MIDUS_III": "C1SA3; CASA3" } Related concepts from ontology: From DM_ONT: - Patient_2_HealthyDietPoint_1.0 (1.0): Patient_2_HealthyDietPoint_1.0 (1.0) likely refers to a…	B1SA3	B1SA3	C1SA3; CASA3
Stop-and-Go Switch Task (SGST): normal single-task % correct	Cognitive > Stop and Go Switch Task - Composite Scores	TRUE	0.6	Indirectly related to diabetes risk factors	The Stop-and-Go Switch Task (SGST) performance, specifically the normal single-task % correct, may be related to cognitive function, which can indirectly impact diabetes risk. Cognitive function can influence lifestyle factors such as decision-making regarding diet and physical activity, which are relevant to diabetes risk. Longitudinal data can help track changes in cognitive function over time …	From FASTO: - percent_hasUoMCode_% (%): The term "percent_hasUoMCode_%" refers to the percentage of a population or sample that has a specific Unit of Measure (UoM) code associated with it, which is used to quantify and standardize measurements in healthcare data. (http://unitsofmeasure.org/percent_hasUoMCode_%) - comparator_code_equal_hasValue_= (=): The comparator code "equal hasValue" (=) is u…	Analyze the following feature for its relevance to diabetes risk assessment: Feature: Stop-and-Go Switch Task (SGST): normal single-task % correct Description: Cognitive > Stop and Go Switch Task - Composite Scores Is Longitudinal: Yes Project IDs: { "MIDUS_II": "B3TSPN", "MIDUS_III": "C3TSPN" } Related concepts from ontology: From FASTO: - percent_hasUoMCode_% (%): The term "percent_hasUoMCode_%…	B3TSPN	B3TSPN	C3TSPN
Support from family	Survey > Social Networks > Family Support/Strain	TRUE	0.6	Psychosocial Factor	Family support can influence an individual's mental well-being, stress levels, and adherence to lifestyle changes, which are all important factors in diabetes risk assessment. The longitudinal nature of the data allows for tracking changes in family support over time.	From FASTO: - percent_hasUoMCode_% (%): 'Percent_hasUoMCode_%' refers to the percentage of a population or sample that has a specific unit of measure code associated with it, often used in healthcare data analysis or research. (http://unitsofmeasure.org/percent_hasUoMCode_%) - comparator_code_equal_hasValue_= (=): The comparator code "equal hasValue" (=) is used in medical coding to indicate that…	Analyze the following feature for its relevance to diabetes risk assessment: Feature: Support from family Description: Survey > Social Networks > Family Support/Strain Is Longitudinal: Yes Project IDs: { "MIDUS_II": "B1SKINPO", "MIDUS_III": "C1SKINPO; C7SKINPO" } Related concepts from ontology: From FASTO: - percent_hasUoMCode_% (%): 'Percent_hasUoMCode_%' refers to the percentage of a population…	B1SKINPO	B1SKINPO	C1SKINPO; C7SKINPO
Stop-and-Go Switch Task (SGST): normal single-task median RT	Cognitive > Stop and Go Switch Task - Composite Scores	TRUE	0.6	Indirectly related to diabetes risk factors	The Stop-and-Go Switch Task (SGST) performance, specifically the normal single-task median reaction time, may indirectly relate to diabetes risk factors such as cognitive function, which can be impacted by diabetes-related complications like neuropathy. Longitudinal data can help track changes in cognitive performance over time.	From FASTO: - meter_hasUoMCode_m (m): 'meter_hasUoMCode_m (m)' is a unit of measurement used to quantify length in the metric system, where 'm' stands for meters. (http://unitsofmeasure.org/meter_hasUoMCode_m) - percent_hasUoMCode_% (%): 'Percent_hasUoMCode_% (%)' typically refers to the percentage of a population or sample that has a specific Unit of Measure (UoM) code associated with it, which …	Analyze the following feature for its relevance to diabetes risk assessment: Feature: Stop-and-Go Switch Task (SGST): normal single-task median RT Description: Cognitive > Stop and Go Switch Task - Composite Scores Is Longitudinal: Yes Project IDs: { "MIDUS_II": "B3TSMN", "MIDUS_III": "C3TSMN" } Related concepts from ontology: From FASTO: - meter_hasUoMCode_m (m): 'meter_hasUoMCode_m (m)' is a un…	B3TSMN	B3TSMN	C3TSMN
Stop-and-Go Switch Task (SGST): reverse single-task #invalid	Cognitive > Stop and Go Switch Task - Composite Scores	TRUE	0.6	Indirect risk factor	The Stop-and-Go Switch Task (SGST) is a cognitive task that assesses cognitive flexibility and inhibitory control, which are cognitive functions that may indirectly relate to diabetes risk. Impaired cognitive function has been associated with poorer diabetes management and outcomes. Longitudinal data can help track changes in cognitive function over time, which may impact diabetes risk.	From FASTO: - percent_hasUoMCode_% (%) (http://unitsofmeasure.org/percent_hasUoMCode_%) - comparator_code_equal_hasValue_= (=): The 'comparator_code_equal_hasValue_= (=)' is a comparison operator used in medical coding to indicate that a specific value is equal to another value in a data set or medical record. (https://bioportal.bioontology.org/ontologies/FTDM/comparator_code_equal_hasValue_=) - …	Analyze the following feature for its relevance to diabetes risk assessment: Feature: Stop-and-Go Switch Task (SGST): reverse single-task #invalid Description: Cognitive > Stop and Go Switch Task - Composite Scores Is Longitudinal: Yes Project IDs: { "MIDUS_II": "B3TSVR", "MIDUS_III": "C3TSVR" } Related concepts from ontology: From FASTO: - percent_hasUoMCode_% (%) (http://unitsofmeasure.org/perc…	B3TSVR	B3TSVR	C3TSVR
Stop-and-Go Switch Task (SGST): reverse single-task % correct	Cognitive > Stop and Go Switch Task - Composite Scores	TRUE	0.6	Indirectly related to diabetes risk factors	Cognitive tasks like the Stop-and-Go Switch Task can indirectly relate to diabetes risk through their association with cognitive function, which may impact lifestyle factors such as diet adherence, medication management, and engagement in self-care behaviors. Longitudinal data can provide insights into how changes in cognitive performance over time may influence diabetes risk factors.	From FASTO: - percent_hasUoMCode_% (%): The term "percent_hasUoMCode_%" refers to the percentage of a population or sample that has a specific unit of measurement code associated with it. (http://unitsofmeasure.org/percent_hasUoMCode_%) - comparator_code_equal_hasValue_= (=): In medical research, the comparator code "equal has value" (=) is used to compare the effects of a treatment or interventi…	Analyze the following feature for its relevance to diabetes risk assessment: Feature: Stop-and-Go Switch Task (SGST): reverse single-task % correct Description: Cognitive > Stop and Go Switch Task - Composite Scores Is Longitudinal: Yes Project IDs: { "MIDUS_II": "B3TSPR", "MIDUS_III": "C3TSPR" } Related concepts from ontology: From FASTO: - percent_hasUoMCode_% (%): The term "percent_hasUoMCode_…	B3TSPR	B3TSPR	C3TSPR
Angina Class Rating	Survey > Health > Angina	TRUE	0.6	Cardiovascular Health	Angina class rating, especially when associated with type 2 diabetes mellitus, can be indicative of underlying cardiovascular complications that are common in individuals with diabetes. It reflects the severity of chest pain and potential coronary artery disease, which are significant risk factors for individuals with diabetes.	From DMTO: - DDO_0000203 (macrovascular): Macrovascular refers to large blood vessels in the body, such as the aorta and major arteries, which can be affected in conditions like atherosclerosis and lead to serious cardiovascular complications. (http://purl.obolibrary.org/obo/DDO.owl#DDO_0000203) - DDO_0000447 (angina): Angina, also known as angina pectoris, is chest pain or discomfort that occurs…	Analyze the following feature for its relevance to diabetes risk assessment: Feature: Angina Class Rating Description: Survey > Health > Angina Is Longitudinal: Yes Project IDs: { "MIDUS_II": "B1PANGIN", "MIDUS_III": "C1PANGIN; CACANGIN" } Related concepts from ontology: From DMTO: - DDO_0000203 (macrovascular): Macrovascular refers to large blood vessels in the body, such as the aorta and major …	B1PANGIN	B1PANGIN	C1PANGIN; CACANGIN
Physicians assistant or nurse practitioner seen for healthcare	Survey > Your Health > Resources for Obtaining Healthcare	TRUE	0.6	Healthcare Access	Seeing a physician assistant or nurse practitioner for healthcare can be indicative of regular healthcare access and monitoring, which are important for managing diabetes risk factors such as blood glucose levels, HbA1c, and overall health. These healthcare providers can also offer guidance on lifestyle modifications that impact diabetes risk.	From DMTO: - DDO_0000111 (patient_role): DDO_0000111 (patient_role) refers to the role of an individual who is receiving medical care or treatment from healthcare providers. (http://purl.obolibrary.org/obo/DDO.owl#DDO_0000111) - DTO:0002034 (physician): DTO:0002034 refers to a physician, a medical professional who is trained and licensed to diagnose and treat illnesses and injuries. (https://biop…	Analyze the following feature for its relevance to diabetes risk assessment: Feature: Physicians assistant or nurse practitioner seen for healthcare Description: Survey > Your Health > Resources for Obtaining Healthcare Is Longitudinal: Yes Project IDs: { "MIDUS_II": "C1SA46E", "MIDUS_III": "CACAS50E" } Related concepts from ontology: From DMTO: - DDO_0000111 (patient_role): DDO_0000111 (patient_…	B1SA50E	C1SA46E	CACAS50E
Other professional seen for healthcare	Survey > Your Health > Resources for Obtaining Healthcare	TRUE	0.6	Healthcare Utilization	The feature of seeing other healthcare professionals can be moderately related to diabetes risk assessment as it may indicate the individual's engagement with healthcare services, which can influence their management of diabetes risk factors and overall health.	From DMTO: - BFO_0000023 (role): BFO_0000023 (role) is a term used in medical ontology to define the function or responsibility that an entity has within a system or process. (http://purl.obolibrary.org/obo/BFO_0000023) - DDO_0000111 (patient_role): DDO_0000111 (patient_role) refers to the role of an individual who is receiving medical care or treatment. (http://purl.obolibrary.org/obo/DDO.owl#DD…	Analyze the following feature for its relevance to diabetes risk assessment: Feature: Other professional seen for healthcare Description: Survey > Your Health > Resources for Obtaining Healthcare Is Longitudinal: Yes Project IDs: { "MIDUS_II": "C1SA46F", "MIDUS_III": "CACAS50F" } Related concepts from ontology: From DMTO: - BFO_0000023 (role): BFO_0000023 (role) is a term used in medical ontology…	B1SA50F	C1SA46F	CACAS50F
Needed medical care, couldn't get it - 12 months	Survey > Your Health > Resources for Obtaining Healthcare	TRUE	0.6	Indirectly related to diabetes risk factors	The inability to access needed medical care can impact overall health, including the management of diabetes or diabetes-related complications. It indirectly relates to diabetes risk by affecting one's ability to receive timely healthcare interventions.	From FASTO: - meter_hasUoMCode_m (m): 'meter_hasUoMCode_m (m)' is a unit of measurement used to indicate meters, which is a metric unit of length equal to 100 centimeters or approximately 3.28 feet. (http://unitsofmeasure.org/meter_hasUoMCode_m) - percent_hasUoMCode_% (%): The term "percent_hasUoMCode_%" refers to a percentage value that is associated with a unit of measure code, which is used to…	Analyze the following feature for its relevance to diabetes risk assessment: Feature: Needed medical care, couldn't get it - 12 months Description: Survey > Your Health > Resources for Obtaining Healthcare Is Longitudinal: Yes Project IDs: { "MIDUS_II": "C1SA48", "MIDUS_III": "CACAS52" } Related concepts from ontology: From FASTO: - meter_hasUoMCode_m (m): 'meter_hasUoMCode_m (m)' is a unit of me…	B1SA52	C1SA48	CACAS52
Rate health current	Survey > Your Health > Self-Evaluated Health	TRUE	0.6	Indirectly related to diabetes risk factors	Self-evaluated health can provide insights into overall well-being, which can indirectly relate to diabetes risk through factors like BMI, physical activity, and stress. Longitudinal data on self-rated health can track changes in health status over time.	From DMTO: - DMTO_0000017 (respiratory rate): Respiratory rate (DMTO_0000017) is the number of breaths a person takes per minute and is an important vital sign used to assess respiratory function and overall health. (https://bioportal.bioontology.org/ontologies/DMTO.owl#DMTO_0000017) From FASTO: - h) (http://unitsofmeasure.org/per_hour_hasUoMCode_/h) - percent_hasUoMCode_% (%) (http://unitsofmeas…	Analyze the following feature for its relevance to diabetes risk assessment: Feature: Rate health current Description: Survey > Your Health > Self-Evaluated Health Is Longitudinal: Yes Project IDs: { "MIDUS_II": "B1SA1", "MIDUS_III": "C1SA1; C7SA1" } Related concepts from ontology: From DMTO: - DMTO_0000017 (respiratory rate): Respiratory rate (DMTO_0000017) is the number of breaths a person take…	B1SA1	B1SA1	C1SA1; C7SA1
Rate health 10 years ago	Survey > Your Health > Self-Evaluated Health	TRUE	0.6	General health measure	Self-evaluated health status from 10 years ago can provide insights into the individual's overall health trajectory and potential early signs of health deterioration, which could be linked to diabetes risk. Changes in health status over time may reflect underlying metabolic changes or lifestyle factors that influence diabetes development.	From DM_ONT: - Patient_2_HealthyDietPoint_1.0 (1.0): Patient_2_HealthyDietPoint_1.0 (1.0) likely refers to a specific point or aspect related to a healthy diet plan for a patient, possibly indicating a scoring system or guideline for dietary recommendations. (http://www.semanticweb.org/begum/ontologies/2018/10/untitled-ontology-6#Patient_2_HealthyDietPoint_1.0) From DMTO: - OAE_0000983 (general p…	Analyze the following feature for its relevance to diabetes risk assessment: Feature: Rate health 10 years ago Description: Survey > Your Health > Self-Evaluated Health Is Longitudinal: Yes Project IDs: { "MIDUS_II": "B1SA2", "MIDUS_III": "C1SA2; CASA2" } Related concepts from ontology: From DM_ONT: - Patient_2_HealthyDietPoint_1.0 (1.0): Patient_2_HealthyDietPoint_1.0 (1.0) likely refers to a sp…	B1SA2	B1SA2	C1SA2; CASA2
Stop-and-Go Switch Task (SGST): mixed-task trial #20 "red"	Cognitive > Stop and Go Switch Task - Composite Scores	TRUE	0.6	Indirectly related to diabetes risk factors	The Stop-and-Go Switch Task (SGST) is a cognitive task that assesses executive function, cognitive flexibility, and inhibitory control. These cognitive functions can indirectly impact diabetes risk through their influence on lifestyle factors like adherence to diet and physical activity. Executive function deficits have been associated with poorer health behaviors and outcomes, including those re…	From DM_ONT: - Patient_2_AgePoint_2.0 (2.0): Patient_2_AgePoint_2.0 (2.0) is a scoring system used in medical research to assess the impact of age on a patient's health outcomes or disease severity, with higher scores indicating a greater influence of age on the condition being studied. (http://www.semanticweb.org/begum/ontologies/2018/10/untitled-ontology-6#Patient_2_AgePoint_2.0) - Patient_2_Bl…	Analyze the following feature for its relevance to diabetes risk assessment: Feature: Stop-and-Go Switch Task (SGST): mixed-task trial #20 "red" Description: Cognitive > Stop and Go Switch Task - Composite Scores Is Longitudinal: Yes Project IDs: { "MIDUS_II": "B3TSWX20", "MIDUS_III": "C3TSWX20" } Related concepts from ontology: From DM_ONT: - Patient_2_AgePoint_2.0 (2.0): Patient_2_AgePoint_2.0 …	B3TSWX20	B3TSWX20	C3TSWX20
Stop-and-Go Switch Task (SGST): mixed-task trial #25 "green"	Cognitive > Stop and Go Switch Task - Composite Scores	TRUE	0.6	Indirectly related to diabetes risk factors	The Stop-and-Go Switch Task (SGST) is a cognitive task that assesses cognitive flexibility and inhibitory control, which are cognitive functions that can be indirectly related to diabetes risk. Impaired cognitive function has been associated with diabetes risk factors such as obesity and poor glycemic control. The longitudinal nature of the data allows for tracking changes in cognitive function o…	From FASTO: - meter_hasUoMCode_m (m): 'meter_hasUoMCode_m (m)' refers to the unit of measurement for meters, commonly used in the metric system to measure length or distance. (http://unitsofmeasure.org/meter_hasUoMCode_m) - percent_hasUoMCode_% (%): The term "percent_hasUoMCode_%" refers to the percentage of a population or sample that has a specific unit of measure code associated with it, often…	Analyze the following feature for its relevance to diabetes risk assessment: Feature: Stop-and-Go Switch Task (SGST): mixed-task trial #25 "green" Description: Cognitive > Stop and Go Switch Task - Composite Scores Is Longitudinal: Yes Project IDs: { "MIDUS_II": "B3TSWX25", "MIDUS_III": "C3TSWX25" } Related concepts from ontology: From FASTO: - meter_hasUoMCode_m (m): 'meter_hasUoMCode_m (m)' ref…	B3TSWX25	B3TSWX25	C3TSWX25
Chest pain walk ordinary pace	Survey > Health > Angina	TRUE	0.6	Symptom	Chest pain, especially cardiac chest pain, can be associated with underlying cardiovascular issues which are often comorbidities with diabetes. Individuals with diabetes are at higher risk for cardiovascular diseases. Longitudinal data can help track changes in chest pain patterns over time.	From DMTO: - DDO_0009087 (chest pain): DDO_0009087 refers to chest pain, which is a common symptom that can be caused by various conditions such as heart problems, lung issues, or musculoskeletal issues. It is important to seek medical evaluation if experiencing chest pain to determine the underlying cause. (http://purl.obolibrary.org/obo/DDO.owl#DDO_0009087) - DDO_0009088 (cardiac chest pain): D…	Analyze the following feature for its relevance to diabetes risk assessment: Feature: Chest pain walk ordinary pace Description: Survey > Health > Angina Is Longitudinal: Yes Project IDs: { "MIDUS_II": "B1PA18", "MIDUS_III": "C1PA18; C7CA18" } Related concepts from ontology: From DMTO: - DDO_0009087 (chest pain): DDO_0009087 refers to chest pain, which is a common symptom that can be caused by va…	B1PA18	B1PA18	C1PA18; C7CA18
Chest pain walk uphill or hurry	Survey > Health > Angina	TRUE	0.6	Cardiovascular Health Indicator	Chest pain, especially when associated with exertion like walking uphill or hurrying, can be a symptom of underlying cardiovascular issues such as angina. Cardiovascular health is closely linked to diabetes risk, as individuals with heart conditions are at higher risk for developing diabetes. The longitudinal nature of the data allows for tracking changes in chest pain symptoms over time, which c…	From DMTO: - DDO_0009087 (chest pain): DDO_0009087 refers to chest pain, which is a common symptom that can be caused by various conditions such as heart problems, lung issues, gastrointestinal issues, or musculoskeletal problems. It is important to seek medical evaluation if experiencing chest pain to determine the underlying cause. (http://purl.obolibrary.org/obo/DDO.owl#DDO_0009087) - DDO_0009…	Analyze the following feature for its relevance to diabetes risk assessment: Feature: Chest pain walk uphill or hurry Description: Survey > Health > Angina Is Longitudinal: Yes Project IDs: { "MIDUS_II": "B1PA17", "MIDUS_III": "C1PA17; C7CA17" } Related concepts from ontology: From DMTO: - DDO_0009087 (chest pain): DDO_0009087 refers to chest pain, which is a common symptom that can be caused by …	B1PA17	B1PA17	C1PA17; C7CA17
Strain from family	Survey > Social Networks > Family Support/Strain	TRUE	0.6	Indirect risk factor	Family strain can contribute to increased stress levels, which is a lifestyle factor that has been associated with diabetes risk. Chronic stress can impact behaviors like diet and physical activity, indirectly influencing diabetes risk.	From FASTO: - percent_hasUoMCode_% (%): The term "percent_hasUoMCode_%" refers to the percentage of a substance or measurement that has a unit of measurement code associated with it. This code helps standardize and accurately represent the quantity being measured. (http://unitsofmeasure.org/percent_hasUoMCode_%) - comparator_code_equal_hasValue_= (=): The 'comparator_code_equal_hasValue_= (=)' is…	Analyze the following feature for its relevance to diabetes risk assessment: Feature: Strain from family Description: Survey > Social Networks > Family Support/Strain Is Longitudinal: Yes Project IDs: { "MIDUS_II": "B1SKINNE", "MIDUS_III": "C1SKINNE; C7SKINNE" } Related concepts from ontology: From FASTO: - percent_hasUoMCode_% (%): The term "percent_hasUoMCode_%" refers to the percentage of a su…	B1SKINNE	B1SKINNE	C1SKINNE; C7SKINNE
Backward Counting: Total # Counted Correctly (100-(B3TBKCT+B3TBKERR))	Cognitive > Backward Counting	TRUE	0.6	Indirectly related to diabetes risk factors	Backward counting performance can reflect cognitive function, which is indirectly related to diabetes risk. Cognitive impairment has been associated with an increased risk of diabetes due to potential impacts on self-care behaviors and medication adherence. The longitudinal nature of the data allows for tracking changes in cognitive function over time, which can be relevant for diabetes risk asse…	From DM_ONT: - Patient_2_HealthyDietPoint_1.0 (1.0): Patient_2_HealthyDietPoint_1.0 (1.0) likely refers to a specific point or aspect related to a healthy diet plan for a particular patient, possibly indicating a scoring system or guideline within a healthcare setting. (http://www.semanticweb.org/begum/ontologies/2018/10/untitled-ontology-6#Patient_2_HealthyDietPoint_1.0) From FASTO: - percent_ha…	Analyze the following feature for its relevance to diabetes risk assessment: Feature: Backward Counting: Total # Counted Correctly (100-(B3TBKCT+B3TBKERR)) Description: Cognitive > Backward Counting Is Longitudinal: Yes Project IDs: { "MIDUS_II": "B3TBKTOT", "MIDUS_III": "C7TBKTOT; C3TBKTOT" } Related concepts from ontology: From DM_ONT: - Patient_2_HealthyDietPoint_1.0 (1.0): Patient_2_HealthyDi…	B3TBKTOT	B3TBKTOT	C7TBKTOT; C3TBKTOT
Backward Counting: # of errors	Cognitive > Backward Counting	TRUE	0.6	Indirectly related to diabetes risk factors	Backward counting errors may reflect cognitive function, which can be indirectly related to diabetes risk through its association with aging and neurocognitive decline. Longitudinal data can help track changes in cognitive function over time, which may impact diabetes risk assessment.	From FASTO: - percent_hasUoMCode_% (%): The term "percent_hasUoMCode_%" refers to the percentage of a population or sample that has a specific Unit of Measure (UoM) code assigned to it, which is used to quantify and standardize measurements in healthcare data analysis. (http://unitsofmeasure.org/percent_hasUoMCode_%) - comparator_code_equal_hasValue_= (=): The 'comparator_code_equal_hasValue_= (=…	Analyze the following feature for its relevance to diabetes risk assessment: Feature: Backward Counting: # of errors Description: Cognitive > Backward Counting Is Longitudinal: Yes Project IDs: { "MIDUS_II": "B3TBKERR", "MIDUS_III": "C7TBKERR; C3TBKERR" } Related concepts from ontology: From FASTO: - percent_hasUoMCode_% (%): The term "percent_hasUoMCode_%" refers to the percentage of a populatio…	B3TBKERR	B3TBKERR	C7TBKERR; C3TBKERR
Ever smoked cigarettes regularly	Survey > Health > History of Smoking	TRUE	0.6	Lifestyle Factor	Smoking is a lifestyle factor that can indirectly impact diabetes risk through its association with other risk factors such as insulin resistance, inflammation, and obesity. Longitudinal data on smoking history can provide insights into changes in smoking behavior and their potential influence on diabetes risk over time.	From DMTO: - DDO_0000231 (smoking): DDO_0000231 refers to smoking, which is a major risk factor for various health conditions, including lung cancer, heart disease, and respiratory disorders. (http://purl.obolibrary.org/obo/DDO.owl#DDO_0000231) - DMTO_0001774 (patient smoking history): DMTO_0001774 refers to a patient's smoking history, which includes details such as current smoking status, numbe…	Analyze the following feature for its relevance to diabetes risk assessment: Feature: Ever smoked cigarettes regularly Description: Survey > Health > History of Smoking Is Longitudinal: Yes Project IDs: { "MIDUS_II": "B1PA38A", "MIDUS_III": "C1PA38A; C7CA37" } Related concepts from ontology: From DMTO: - DDO_0000231 (smoking): DDO_0000231 refers to smoking, which is a major risk factor for variou…	B1PA38A	B1PA38A	C1PA38A; C7CA37
Ever had heart attack	Survey > Health > History of Heart Trouble	TRUE	0.6	Medical history	A history of heart attack can be moderately related to diabetes risk as both conditions share common risk factors such as obesity, high blood pressure, and unhealthy lifestyle habits. Individuals with a history of heart attack may have an increased likelihood of developing diabetes due to these shared risk factors.	From DMTO: - DDO_0001077 (conduction disorder of the heart): Conduction disorder of the heart (DDO_0001077) refers to abnormalities in the electrical system of the heart that can disrupt the normal rhythm and coordination of heartbeats, potentially leading to conditions like heart block or arrhythmias. (http://purl.obolibrary.org/obo/DDO.owl#DDO_0001077) - DDO_0001079 (atrioventricular block): At…	Analyze the following feature for its relevance to diabetes risk assessment: Feature: Ever had heart attack Description: Survey > Health > History of Heart Trouble Is Longitudinal: Yes Project IDs: { "MIDUS_II": "B1PA8", "MIDUS_III": "C1PA8; C7CA8" } Related concepts from ontology: From DMTO: - DDO_0001077 (conduction disorder of the heart): Conduction disorder of the heart (DDO_0001077) refers t…	B1PA8	B1PA8	C1PA8; C7CA8
Heart trouble suspect or confirmed by doctor	Survey > Health > History of Heart Trouble	TRUE	0.6	Medical history	A history of heart trouble suspect or confirmed by a doctor can be moderately related to diabetes risk as cardiovascular issues are often interconnected with diabetes. Individuals with heart trouble may have underlying conditions such as hypertension or atherosclerosis, which are also risk factors for diabetes. Longitudinally, monitoring heart health can provide insights into the overall health s…	From DMTO: - DDO_0009087 (chest pain): Chest pain (DDO_0009087) is a common symptom that can be caused by various conditions, including heart problems (such as heart attack or angina), lung issues (such as pneumonia or pulmonary embolism), gastrointestinal problems (such as acid reflux or gastritis), or musculoskeletal issues (such as muscle strain or costochondritis). (http://purl.obolibrary.org…	Analyze the following feature for its relevance to diabetes risk assessment: Feature: Heart trouble suspect or confirmed by doctor Description: Survey > Health > History of Heart Trouble Is Longitudinal: Yes Project IDs: { "MIDUS_II": "B1PA7", "MIDUS_III": "C1PA7; C7CA7" } Related concepts from ontology: From DMTO: - DDO_0009087 (chest pain): Chest pain (DDO_0009087) is a common symptom that can …	B1PA7	B1PA7	C1PA7; C7CA7
Lived with alcoholic during childhood	Survey > Health > History of Drinking	TRUE	0.6	Indirect risk factor	Living with an alcoholic during childhood can contribute to increased stress levels and potentially unhealthy coping mechanisms, which may indirectly impact diabetes risk through lifestyle factors such as stress and potentially alcohol consumption.	From DMTO: - DDO_0000321 (drinking alcohol): DDO_0000321 refers to the act of consuming alcoholic beverages, which can have various effects on the body and health depending on the amount and frequency of consumption. (http://purl.obolibrary.org/obo/DDO.owl#DDO_0000321) - DDO_0003235 (alcoholic liver damage): Alcoholic liver damage, also known as alcoholic liver disease, refers to liver damage cau…	Analyze the following feature for its relevance to diabetes risk assessment: Feature: Lived with alcoholic during childhood Description: Survey > Health > History of Drinking Is Longitudinal: Yes Project IDs: { "MIDUS_II": "C7CA58", "MIDUS_III": "CACA58; RA1PA58" } Related concepts from ontology: From DMTO: - DDO_0000321 (drinking alcohol): DDO_0000321 refers to the act of consuming alcoholic bev…	B1PA58	C7CA58	CACA58; RA1PA58
Calculated age at MIDUS interview	ONET > Admin	FALSE	0.6	Indirect risk factor	Age is a known risk factor for diabetes, with the risk increasing as individuals get older. Calculated age at the time of the interview can provide insights into the individual's stage of life and potential diabetes risk associated with aging.	From FASTO: - meter_hasUoMCode_m (m): 'meter_hasUoMCode_m (m)' refers to the unit of measurement for meters, which is commonly used to measure length or distance in the metric system. (http://unitsofmeasure.org/meter_hasUoMCode_m) - percent_hasUoMCode_% (%): 'Percent_hasUoMCode_% (%)' refers to the percentage of a population or sample that has a specific Unit of Measure (UoM) code associated with…	Analyze the following feature for its relevance to diabetes risk assessment: Feature: Calculated age at MIDUS interview Description: ONET > Admin Is Longitudinal: No Project IDs: { "MIDUS_II": "B1PRAGE_2019" } Related concepts from ontology: From FASTO: - meter_hasUoMCode_m (m): 'meter_hasUoMCode_m (m)' refers to the unit of measurement for meters, which is commonly used to measure length or dist…	B1PRAGE_2019	B1PRAGE_2019
Number of living children and number of household members	Survey > Household Roster and Children > Children/Household Members	TRUE	0.6	Indirectly related to diabetes risk factors	The number of living children and household members can indirectly impact diabetes risk through factors like family dynamics, socioeconomic status, and lifestyle habits influenced by family size. Changes in family size over time may also reflect changes in lifestyle and stress levels.	From FASTO: - meter_hasUoMCode_m (m): 'meter_hasUoMCode_m (m)' refers to the unit of measurement code for meters in the metric system, where 'm' represents meters as the unit of length. (http://unitsofmeasure.org/meter_hasUoMCode_m) - h): "Hypertension (h) is a medical term for high blood pressure, which can increase the risk of heart disease and stroke." (http://unitsofmeasure.org/per_hour_hasUo…	Analyze the following feature for its relevance to diabetes risk assessment: Feature: Number of living children and number of household members Description: Survey > Household Roster and Children > Children/Household Members Is Longitudinal: Yes Project IDs: { "MIDUS_II": "C1PKHSIZ", "MIDUS_III": "C7CKHSIZ; CACKHSIZ" } Related concepts from ontology: From FASTO: - meter_hasUoMCode_m (m): 'meter_h…	B1PKHSIZ	C1PKHSIZ	C7CKHSIZ; CACKHSIZ
When drank most, number drinks when drank	Survey > Health > History of Drinking	TRUE	0.6	Indirectly related to diabetes risk factors	Alcohol consumption can indirectly impact diabetes risk through its effects on weight (BMI), liver function, and overall metabolic health. Longitudinal data on drinking patterns can provide insights into changes in alcohol intake over time and its potential impact on diabetes risk factors.	From DMTO: - DDO_0000321 (drinking alcohol): DDO_0000321 refers to the act of consuming alcoholic beverages, which can have various effects on the body and health depending on the amount and frequency of consumption. (http://purl.obolibrary.org/obo/DDO.owl#DDO_0000321) From FASTO: - meter_hasUoMCode_m (m): 'meter_hasUoMCode_m (m)' is a unit of measurement used to indicate meters, typically in the…	Analyze the following feature for its relevance to diabetes risk assessment: Feature: When drank most, number drinks when drank Description: Survey > Health > History of Drinking Is Longitudinal: Yes Project IDs: { "MIDUS_II": "B1PA55", "MIDUS_III": "C1PA55; C7CA55" } Related concepts from ontology: From DMTO: - DDO_0000321 (drinking alcohol): DDO_0000321 refers to the act of consuming alcoholic …	B1PA55	B1PA55	C1PA55; C7CA55
Category Fluency: Tot # Repetitions	Cognitive > Category Fluency	TRUE	0.6	Cognitive Function	Category fluency, specifically the total number of repetitions, can be indicative of cognitive function and executive control, which are relevant in diabetes risk assessment. Cognitive impairment has been associated with an increased risk of diabetes and poor diabetes management. Longitudinal data on cognitive function changes can provide insights into the progression of diabetes risk.	From FASTO: - percent_hasUoMCode_% (%): 'Percent_hasUoMCode_%' refers to the percentage of a population or sample that has a specific unit of measure code associated with it, typically used in healthcare data analysis or research. (http://unitsofmeasure.org/percent_hasUoMCode_%) - comparator_code_equal_hasValue_= (=): The 'comparator_code_equal_hasValue_= (=)' is a symbol used in medical coding t…	Analyze the following feature for its relevance to diabetes risk assessment: Feature: Category Fluency: Tot # Repetitions Description: Cognitive > Category Fluency Is Longitudinal: Yes Project IDs: { "MIDUS_II": "B3TCTFLR", "MIDUS_III": "C7TCTFLR; C3TCTFLR" } Related concepts from ontology: From FASTO: - percent_hasUoMCode_% (%): 'Percent_hasUoMCode_%' refers to the percentage of a population or …	B3TCTFLR	B3TCTFLR	C7TCTFLR; C3TCTFLR
Category Fluency: Tot Unique items	Cognitive > Category Fluency	TRUE	0.6	Indirectly related to diabetes risk factors	Category fluency, specifically the total unique items generated, can provide insights into cognitive function which may indirectly relate to diabetes risk. Cognitive impairment has been associated with an increased risk of diabetes due to potential impacts on lifestyle factors such as diet adherence, medication management, and engagement in physical activity. Longitudinal assessment of cognitive …	From FASTO: - percent_hasUoMCode_% (%): The term "percent_hasUoMCode_%" refers to the percentage of a population or sample that has a specific Unit of Measure (UoM) code assigned to them, which is used to standardize measurements in healthcare data analysis. (http://unitsofmeasure.org/percent_hasUoMCode_%) - comparator_code_equal_hasValue_= (=): The 'comparator_code_equal_hasValue_= (=)' indicate…	Analyze the following feature for its relevance to diabetes risk assessment: Feature: Category Fluency: Tot Unique items Description: Cognitive > Category Fluency Is Longitudinal: Yes Project IDs: { "MIDUS_II": "B3TCTFLU", "MIDUS_III": "C7TCTFLU; C3TCTFLU" } Related concepts from ontology: From FASTO: - percent_hasUoMCode_% (%): The term "percent_hasUoMCode_%" refers to the percentage of a popula…	B3TCTFLU	B3TCTFLU	C7TCTFLU; C3TCTFLU
Category Fluency flagged problematic?	Cognitive > Category Fluency	TRUE	0.6	Indirect risk factor	Category fluency, a cognitive function, can be indirectly related to diabetes risk through its association with cognitive decline, which may impact diabetes management and self-care behaviors over time. Longitudinal data can help track changes in cognitive function and assess its impact on diabetes risk factors.	From FASTO: - percent_hasUoMCode_% (%): The term "percent_hasUoMCode_%" refers to the percentage of a population or sample that has a specific Unit of Measure (UoM) code associated with it, which is used to quantify and standardize measurements in healthcare data analysis. (http://unitsofmeasure.org/percent_hasUoMCode_%) - comparator_code_equal_hasValue_= (=): The 'comparator_code_equal_hasValue_…	Analyze the following feature for its relevance to diabetes risk assessment: Feature: Category Fluency flagged problematic? Description: Cognitive > Category Fluency Is Longitudinal: Yes Project IDs: { "MIDUS_II": "B3TCTFFP", "MIDUS_III": "RA3TCTFFP; C3TCTFFP" } Related concepts from ontology: From FASTO: - percent_hasUoMCode_% (%): The term "percent_hasUoMCode_%" refers to the percentage of a po…	B3TCTFFP	B3TCTFFP	RA3TCTFFP; C3TCTFFP
Lived in institution ever	Survey > Living Arrangements > Living Arrangements - Institutional Setting	TRUE	0.6	Indirect risk factor	Living in an institution can impact lifestyle factors such as diet, physical activity, and stress levels, which are indirect risk factors for diabetes. Individuals in institutional settings may have limited control over their food choices, exercise opportunities, and stress management.	From FASTO: - percent_hasUoMCode_% (%) (http://unitsofmeasure.org/percent_hasUoMCode_%) - comparator_code_equal_hasValue_= (=): The 'comparator_code_equal_hasValue_= (=)' is a comparison operator used in medical coding to indicate that a specific value is equal to another value in a dataset or medical record. (https://bioportal.bioontology.org/ontologies/FTDM/comparator_code_equal_hasValue_=) - c…	Analyze the following feature for its relevance to diabetes risk assessment: Feature: Lived in institution ever Description: Survey > Living Arrangements > Living Arrangements - Institutional Setting Is Longitudinal: Yes Project IDs: { "MIDUS_II": "B1PE1", "MIDUS_III": "C1PE1" } Related concepts from ontology: From FASTO: - percent_hasUoMCode_% (%) (http://unitsofmeasure.org/percent_hasUoMCode_%)…	B1PE1	B1PE1	C1PE1
Homeless since past interview	Survey > Living Arrangements > Living Arrangements - Homeless	TRUE	0.6	Indirect risk factor	Being homeless can impact access to healthcare, stable nutrition, and overall health management, indirectly influencing diabetes risk through lifestyle factors and general health measures.	From FASTO: - percent_hasUoMCode_% (%): The term "percent_hasUoMCode_%" refers to the percentage of a population or sample that has a specific Unit of Measure (UoM) code associated with it. (http://unitsofmeasure.org/percent_hasUoMCode_%) - comparator_code_equal_hasValue_= (=): The comparator code "equal hasValue" (=) is used to compare whether two values are equal and have a defined value in pro…	Analyze the following feature for its relevance to diabetes risk assessment: Feature: Homeless since past interview Description: Survey > Living Arrangements > Living Arrangements - Homeless Is Longitudinal: Yes Project IDs: { "MIDUS_II": "B1PE2", "MIDUS_III": "C1PE2" } Related concepts from ontology: From FASTO: - percent_hasUoMCode_% (%): The term "percent_hasUoMCode_%" refers to the percentage…	B1PE2	B1PE2	C1PE2
Light leisure activity frequency - Summer	Survey > Your Health > Light Physical Activity Items	TRUE	0.6	Physical Activity	Light leisure activity frequency in summer can be indicative of overall physical activity levels, which is a relevant indirect risk factor for diabetes. Regular light physical activity like leisurely walks can contribute to better health outcomes and potentially lower diabetes risk.	From DMTO: - DTO:0002180 (leisurely walk): DTO:0002180 refers to a leisurely walk, which is a low-intensity physical activity characterized by a relaxed pace and minimal exertion. It is a gentle form of exercise that can provide health benefits such as improved cardiovascular fitness and mental well-being. (https://bioportal.bioontology.org/ontologies/DTO.owl#DTO:0002180) From CDMOnto: - Light-Ex…	Analyze the following feature for its relevance to diabetes risk assessment: Feature: Light leisure activity frequency - Summer Description: Survey > Your Health > Light Physical Activity Items Is Longitudinal: Yes Project IDs: { "MIDUS_II": "B1SA32E", "MIDUS_III": "C1SA28E" } Related concepts from ontology: From DMTO: - DTO:0002180 (leisurely walk): DTO:0002180 refers to a leisurely walk, which …	B1SA32E	B1SA32E	C1SA28E
Light job activity frequency - Summer	Survey > Your Health > Light Physical Activity Items	TRUE	0.6	Physical Activity	Light job activity frequency in summer can be indicative of overall physical activity levels, which is a relevant indirect risk factor for diabetes. Seasonal variations in activity levels may impact metabolic health.	From FASTO: - percent_hasUoMCode_% (%): The term "percent_hasUoMCode_%" refers to a percentage value that is associated with a unit of measure code, which is used to quantify and standardize measurements in healthcare settings. (http://unitsofmeasure.org/percent_hasUoMCode_%) - comparator_code_equal_hasValue_= (=): The 'comparator_code_equal_hasValue_= (=)' is a comparison operator used in medica…	Analyze the following feature for its relevance to diabetes risk assessment: Feature: Light job activity frequency - Summer Description: Survey > Your Health > Light Physical Activity Items Is Longitudinal: Yes Project IDs: { "MIDUS_II": "B1SA32A", "MIDUS_III": "C1SA28A" } Related concepts from ontology: From FASTO: - percent_hasUoMCode_% (%): The term "percent_hasUoMCode_%" refers to a percentag…	B1SA32A	B1SA32A	C1SA28A
Life Orientation Test - Optimism	Survey > Personal Beliefs > Life Event Checklist	TRUE	0.6	Indirectly related to diabetes risk factors	Optimism, as measured by the Life Orientation Test, can influence an individual's lifestyle factors such as stress management, coping mechanisms, and overall mental well-being. Optimistic individuals may engage in healthier behaviors, which can indirectly impact diabetes risk through factors like diet adherence, physical activity levels, and stress management.	From FASTO: - percent_hasUoMCode_% (%): The term "percent_hasUoMCode_%" refers to the percentage of a population or sample that has a specific Unit of Measure (UoM) code assigned to them, which is used to standardize measurements in healthcare data analysis. (http://unitsofmeasure.org/percent_hasUoMCode_%) - comparator_code_equal_hasValue_= (=): The 'comparator_code_equal_hasValue_= (=)' is a com…	Analyze the following feature for its relevance to diabetes risk assessment: Feature: Life Orientation Test - Optimism Description: Survey > Personal Beliefs > Life Event Checklist Is Longitudinal: Yes Project IDs: { "MIDUS_II": "B1SOPTIM", "MIDUS_III": "C1SOPTIM; C7SOPTIM" } Related concepts from ontology: From FASTO: - percent_hasUoMCode_% (%): The term "percent_hasUoMCode_%" refers to the perc…	B1SOPTIM	B1SOPTIM	C1SOPTIM; C7SOPTIM
Stop-and-Go Switch Task (SGST): normal single-task trial #20	Cognitive > Stop and Go Switch Task - Item Latency	TRUE	0.6	Indirectly related to diabetes risk factors	The Stop-and-Go Switch Task (SGST) related to cognitive function can indirectly impact diabetes risk through its association with age and potentially lifestyle factors like stress. Cognitive function can influence lifestyle choices, including diet and physical activity, which are known risk factors for diabetes. Additionally, cognitive decline with age may affect diabetes management and adherence…	From DM_ONT: - Patient_2_AgePoint_2.0 (2.0): Patient_2_AgePoint_2.0 (2.0) is a scoring system used in clinical practice to assess the impact of age on a patient's health outcomes or disease severity. (http://www.semanticweb.org/begum/ontologies/2018/10/untitled-ontology-6#Patient_2_AgePoint_2.0) - Patient_2_BloodPressurePoint_2.0 (2.0): Patient_2_BloodPressurePoint_2.0 (2.0) typically refers to t…	Analyze the following feature for its relevance to diabetes risk assessment: Feature: Stop-and-Go Switch Task (SGST): normal single-task trial #20 Description: Cognitive > Stop and Go Switch Task - Item Latency Is Longitudinal: Yes Project IDs: { "MIDUS_II": "B3TSWN20", "MIDUS_III": "C3TSWN20" } Related concepts from ontology: From DM_ONT: - Patient_2_AgePoint_2.0 (2.0): Patient_2_AgePoint_2.0 (2…	B3TSWN20	B3TSWN20	C3TSWN20
Category Fluency: Tot # Intrusions	Cognitive > Category Fluency	TRUE	0.6	Cognitive Function	Category fluency, specifically the total number of intrusions, can be indicative of cognitive function and executive control, which are important in managing diabetes self-care tasks such as medication adherence and dietary choices. Changes in cognitive function over time could impact an individual's ability to effectively manage their diabetes.	From FASTO: - percent_hasUoMCode_% (%): The term "percent_hasUoMCode_%" refers to the percentage of a population or sample that has a specific Unit of Measure (UoM) code associated with it, indicating the measurement unit used for data collection or analysis. (http://unitsofmeasure.org/percent_hasUoMCode_%) - comparator_code_equal_hasValue_= (=): The 'comparator_code_equal_hasValue_=' (=) is a co…	Analyze the following feature for its relevance to diabetes risk assessment: Feature: Category Fluency: Tot # Intrusions Description: Cognitive > Category Fluency Is Longitudinal: Yes Project IDs: { "MIDUS_II": "B3TCTFLI", "MIDUS_III": "C7TCTFLI; C3TCTFLI" } Related concepts from ontology: From FASTO: - percent_hasUoMCode_% (%): The term "percent_hasUoMCode_%" refers to the percentage of a popula…	B3TCTFLI	B3TCTFLI	C7TCTFLI; C3TCTFLI
Spanish, Hispanic, Latino descent	Survey > Race and Ethnicity > Spanish/Hispanic/Latino Descent	TRUE	0.6	Demographic	Ethnicity, including Spanish, Hispanic, or Latino descent, can impact health outcomes due to differences in genetic predispositions and access to healthcare. Certain ethnic groups have been shown to have a higher risk of developing diabetes compared to the general population. Longitudinal data on ethnicity can provide insights into how this factor influences diabetes risk over time.	From DMTO: - DDO_0000124 (patient demographic): DDO_0000124 refers to patient demographic information, which includes details such as age, gender, ethnicity, and other relevant personal characteristics used in healthcare settings for patient identification and care management. (http://purl.obolibrary.org/obo/DDO.owl#DDO_0000124) - DDO_0000126 (gender): DDO_0000126 refers to the concept of gender,…	Analyze the following feature for its relevance to diabetes risk assessment: Feature: Spanish, Hispanic, Latino descent Description: Survey > Race and Ethnicity > Spanish/Hispanic/Latino Descent Is Longitudinal: Yes Project IDs: { "MIDUS_II": "B1PF1", "MIDUS_III": "C1PF1; C7CF1" } Related concepts from ontology: From DMTO: - DDO_0000124 (patient demographic): DDO_0000124 refers to patient demogra…	B1PF1	B1PF1	C1PF1; C7CF1
Mindfulness	Survey > Religion and Spirituality > Mindfulness	TRUE	0.6	Indirectly related to diabetes risk factors	Mindfulness, as a measure of one's ability to be present and manage stress, can indirectly impact diabetes risk through its influence on lifestyle factors such as stress management, emotional eating, and overall well-being. Longitudinal data on mindfulness can provide insights into how changes in mindfulness practices over time may affect these lifestyle factors and, subsequently, diabetes risk.	From DMTO: - DDO_0000483 (anxiety): DDO_0000483 refers to anxiety, which is a common mental health condition characterized by feelings of worry, fear, or unease that can interfere with daily activities. (http://purl.obolibrary.org/obo/DDO.owl#DDO_0000483) From FASTO: - DDO_0000483 (anxiety): Anxiety is a common mental health condition characterized by feelings of worry, fear, or unease that can b…	Analyze the following feature for its relevance to diabetes risk assessment: Feature: Mindfulness Description: Survey > Religion and Spirituality > Mindfulness Is Longitudinal: Yes Project IDs: { "MIDUS_II": "B1SMNDFU", "MIDUS_III": "C1SMNDFU" } Related concepts from ontology: From DMTO: - DDO_0000483 (anxiety): DDO_0000483 refers to anxiety, which is a common mental health condition characterize…	B1SMNDFU	B1SMNDFU	C1SMNDFU
Felt full of life frequency - 30 days	Survey > Your Health > Positive Affect	TRUE	0.6	Psychosocial/Lifestyle Factor	The frequency of feeling full of life can be indicative of mental well-being and overall positive affect, which can indirectly impact diabetes risk through lifestyle factors such as stress management and motivation for healthy behaviors.	From DM_ONT: - Patient_2_BMIPoint_3.0 (3.0): Patient_2_BMIPoint_3.0 (3.0) refers to a specific point value related to the Body Mass Index (BMI) of the second patient, indicating their weight status based on their height and weight. (http://www.semanticweb.org/begum/ontologies/2018/10/untitled-ontology-6#Patient_2_BMIPoint_3.0) From FASTO: - d): 'D)' typically refers to a prescription or medical o…	Analyze the following feature for its relevance to diabetes risk assessment: Feature: Felt full of life frequency - 30 days Description: Survey > Your Health > Positive Affect Is Longitudinal: Yes Project IDs: { "MIDUS_II": "B1SA26F", "MIDUS_III": "C1SA22F; C7CAS26F" } Related concepts from ontology: From DM_ONT: - Patient_2_BMIPoint_3.0 (3.0): Patient_2_BMIPoint_3.0 (3.0) refers to a specific po…	B1SA26F	B1SA26F	C1SA22F; C7CAS26F
Felt satisfied frequency - 30 days	Survey > Your Health > Positive Affect	TRUE	0.6	Indirect diabetes risk factor	The frequency of feeling satisfied can be indicative of mental well-being and potentially related to lifestyle factors such as stress and diet, which can influence diabetes risk indirectly. Longitudinal data on positive affect can provide insights into changes in mental health over time and how they may impact diabetes risk.	From DM_ONT: - Patient_2_BMIPoint_3.0 (3.0): Patient_2_BMIPoint_3.0 (3.0) likely refers to a specific value or measurement related to the Body Mass Index (BMI) of the second patient, possibly indicating their BMI score of 3.0, which would be extremely low and indicative of severe underweight or malnutrition. (http://www.semanticweb.org/begum/ontologies/2018/10/untitled-ontology-6#Patient_2_BMIPoi…	Analyze the following feature for its relevance to diabetes risk assessment: Feature: Felt satisfied frequency - 30 days Description: Survey > Your Health > Positive Affect Is Longitudinal: Yes Project IDs: { "MIDUS_II": "B1SA26E", "MIDUS_III": "C1SA22E; C7CAS26E" } Related concepts from ontology: From DM_ONT: - Patient_2_BMIPoint_3.0 (3.0): Patient_2_BMIPoint_3.0 (3.0) likely refers to a specifi…	B1SA26E	B1SA26E	C1SA22E; C7CAS26E
Able to care of self is primary concern	Survey > Personal Beliefs > Self-Construal	TRUE	0.6	Lifestyle Factor	The ability to take care of oneself can be indicative of lifestyle factors such as self-care practices, which can influence overall health and potentially impact diabetes risk. Longitudinal data can provide insights into changes in self-care behaviors over time.	From FASTO: - percent_hasUoMCode_% (%): The term "percent_hasUoMCode_%" refers to the percentage of a population or sample that has a specific Unit of Measure (UoM) code assigned to it, which is used to standardize measurements in healthcare data. (http://unitsofmeasure.org/percent_hasUoMCode_%) - comparator_code_equal_hasValue_= (=): The comparator code "equal hasValue" (=) is used to compare wh…	Analyze the following feature for its relevance to diabetes risk assessment: Feature: Able to care of self is primary concern Description: Survey > Personal Beliefs > Self-Construal Is Longitudinal: Yes Project IDs: { "MIDUS_II": "B1SE4X", "MIDUS_III": "C1SE4X; C7SB2X" } Related concepts from ontology: From FASTO: - percent_hasUoMCode_% (%): The term "percent_hasUoMCode_%" refers to the percentag…	B1SE4X	B1SE4X	C1SE4X; C7SB2X
Give other family or friends emotional support - hours per month	Survey > Community Involvement > Give Emotional Support	TRUE	0.6	Indirect risk factor	Emotional support from family or friends can impact stress levels, which in turn can influence diabetes risk. Chronic stress is associated with higher diabetes risk through various mechanisms, including hormonal imbalances and unhealthy coping behaviors.	From FASTO: - meter_hasUoMCode_m (m): 'meter_hasUoMCode_m (m)' is a unit of measurement used to represent meters, which is a metric unit of length equal to 100 centimeters or approximately 3.28 feet. (http://unitsofmeasure.org/meter_hasUoMCode_m) - h): There is no specific medical or health-related concept represented by 'h)' in the context provided. If you have a different term or concept in min…	Analyze the following feature for its relevance to diabetes risk assessment: Feature: Give other family or friends emotional support - hours per month Description: Survey > Community Involvement > Give Emotional Support Is Longitudinal: Yes Project IDs: { "MIDUS_II": "B1SH9E", "MIDUS_III": "C1SH9E" } Related concepts from ontology: From FASTO: - meter_hasUoMCode_m (m): 'meter_hasUoMCode_m (m)' is…	B1SH9E	B1SH9E	C1SH9E
Give children emotional support - hours per month	Survey > Community Involvement > Give Emotional Support	TRUE	0.6	Indirect risk factor	Emotional support can impact stress levels, which in turn can affect diabetes risk through hormonal changes and lifestyle behaviors.	From FASTO: - meter_hasUoMCode_m (m): 'meter_hasUoMCode_m (m)' is a unit of measurement used to represent meters, which is a metric unit for length equal to 1 meter. (http://unitsofmeasure.org/meter_hasUoMCode_m) - h): "Hypertension (h) refers to high blood pressure, which can increase the risk of heart disease, stroke, and other health complications." (http://unitsofmeasure.org/per_hour_hasUoMCo…	Analyze the following feature for its relevance to diabetes risk assessment: Feature: Give children emotional support - hours per month Description: Survey > Community Involvement > Give Emotional Support Is Longitudinal: Yes Project IDs: { "MIDUS_II": "B1SH9D", "MIDUS_III": "C1SH9D" } Related concepts from ontology: From FASTO: - meter_hasUoMCode_m (m): 'meter_hasUoMCode_m (m)' is a unit of meas…	B1SH9D	B1SH9D	C1SH9D
Extremities aches or pain frequency - 30 days	Survey > Your Health > Physical Symptoms Past 30 Days	TRUE	0.6	Indirectly related to diabetes risk factors	Extremities aches or pain frequency can be indicative of musculoskeletal issues, which may indirectly relate to diabetes risk factors such as physical activity levels, BMI, and overall health. Chronic pain or discomfort in extremities could potentially impact an individual's ability to engage in physical activity, which in turn can influence their weight management and overall health status.	From DM_ONT: - Patient_2_BMIPoint_3.0 (3.0): Patient_2_BMIPoint_3.0 (3.0) likely refers to a specific value or measurement related to the Body Mass Index (BMI) of a second patient, which is a calculation based on a person's weight and height to assess if they are underweight, normal weight, overweight, or obese. (http://www.semanticweb.org/begum/ontologies/2018/10/untitled-ontology-6#Patient_2_BM…	Analyze the following feature for its relevance to diabetes risk assessment: Feature: Extremities aches or pain frequency - 30 days Description: Survey > Your Health > Physical Symptoms Past 30 Days Is Longitudinal: Yes Project IDs: { "MIDUS_II": "C1SA10J", "MIDUS_III": "C7CAS10J; CACAS10J" } Related concepts from ontology: From DM_ONT: - Patient_2_BMIPoint_3.0 (3.0): Patient_2_BMIPoint_3.0 (3.0)…	B1SA10J	C1SA10J	C7CAS10J; CACAS10J
Hopeless to improve home or neighborhood	Survey > Your Neighborhood > Feelings about Neighborhood/Home	TRUE	0.6	Psychosocial	This feature is moderately related to diabetes risk as it can reflect psychosocial factors that may influence lifestyle choices impacting diabetes risk. Feelings of hopelessness can lead to unhealthy behaviors like poor diet, lack of physical activity, and increased stress, all of which are indirect risk factors for diabetes.	From FASTO: - h): "Hemoglobin (Hb) is a protein in red blood cells that carries oxygen from the lungs to the rest of the body and helps transport carbon dioxide back to the lungs." (http://unitsofmeasure.org/per_hour_hasUoMCode_/h) - percent_hasUoMCode_% (%): 'Percent_hasUoMCode_%' refers to the percentage of a population or sample that has a specific unit of measure code associated with it, ofte…	Analyze the following feature for its relevance to diabetes risk assessment: Feature: Hopeless to improve home or neighborhood Description: Survey > Your Neighborhood > Feelings about Neighborhood/Home Is Longitudinal: Yes Project IDs: { "MIDUS_II": "B1SI6L", "MIDUS_III": "C1SI6L" } Related concepts from ontology: From FASTO: - h): "Hemoglobin (Hb) is a protein in red blood cells that carries oxy…	B1SI6L	B1SI6L	C1SI6L
Falling or staying sleep frequency - 30 days	Survey > Your Health > Physical Symptoms Past 30 Days	TRUE	0.6	Sleep-related feature	The frequency of falling or staying asleep can be indicative of sleep disturbances, such as insomnia or sleep apnea, which are known to be associated with an increased risk of diabetes. Poor sleep quality and sleep disorders can disrupt metabolic processes, leading to insulin resistance and glucose dysregulation. The longitudinal nature of the data allows for tracking changes in sleep patterns ov…	From DM_ONT: - Patient_2_BMIPoint_3.0 (3.0): Patient_2_BMIPoint_3.0 (3.0) likely refers to a specific value or measurement related to the Body Mass Index (BMI) of the second patient, which could indicate their weight status or risk for certain health conditions based on their height and weight. (http://www.semanticweb.org/begum/ontologies/2018/10/untitled-ontology-6#Patient_2_BMIPoint_3.0) From D…	Analyze the following feature for its relevance to diabetes risk assessment: Feature: Falling or staying sleep frequency - 30 days Description: Survey > Your Health > Physical Symptoms Past 30 Days Is Longitudinal: Yes Project IDs: { "MIDUS_II": "B1SA10G", "MIDUS_III": "C1SA10G; C7CAS10G" } Related concepts from ontology: From DM_ONT: - Patient_2_BMIPoint_3.0 (3.0): Patient_2_BMIPoint_3.0 (3.0) l…	B1SA10G	B1SA10G	C1SA10G; C7CAS10G
Aches or joint stiffness frequency - 30 days	Survey > Your Health > Physical Symptoms Past 30 Days	TRUE	0.6	Indirectly related to diabetes risk factors	Joint stiffness frequency can be indicative of musculoskeletal issues, which may indirectly relate to diabetes risk through factors like physical activity levels, BMI, and overall health. Longitudinal data can help track changes in symptoms over time.	From DM_ONT: - Patient_2_BMIPoint_3.0 (3.0): Patient_2_BMIPoint_3.0 (3.0) likely refers to a specific value or measurement related to the Body Mass Index (BMI) of the second patient, possibly indicating their BMI score or category. (http://www.semanticweb.org/begum/ontologies/2018/10/untitled-ontology-6#Patient_2_BMIPoint_3.0) From DMTO: - OAE_0000081 (discomfort AE): OAE_0000081 refers to discom…	Analyze the following feature for its relevance to diabetes risk assessment: Feature: Aches or joint stiffness frequency - 30 days Description: Survey > Your Health > Physical Symptoms Past 30 Days Is Longitudinal: Yes Project IDs: { "MIDUS_II": "B1SA10F", "MIDUS_III": "C1SA10F; C7CAS10F" } Related concepts from ontology: From DM_ONT: - Patient_2_BMIPoint_3.0 (3.0): Patient_2_BMIPoint_3.0 (3.0) l…	B1SA10F	B1SA10F	C1SA10F; C7CAS10F
Irritability frequency - 30 days	Survey > Your Health > Physical Symptoms Past 30 Days	TRUE	0.6	Psychological/Behavioral	Irritability frequency can be indicative of psychological factors such as stress, anxiety, or depression, which are known to be associated with diabetes risk. Chronic stress and mental health issues can contribute to insulin resistance and overall metabolic dysfunction. The longitudinal nature of the data allows for tracking changes in irritability over time, providing insights into the individua…	From DM_ONT: - Patient_2_BMIPoint_3.0 (3.0): Patient_2_BMIPoint_3.0 (3.0) likely refers to a specific value or measurement related to the Body Mass Index (BMI) of the second patient, possibly indicating their BMI score or category. (http://www.semanticweb.org/begum/ontologies/2018/10/untitled-ontology-6#Patient_2_BMIPoint_3.0) From DMTO: - OAE_0001105 (irritability AE): OAE_0001105, also known as…	Analyze the following feature for its relevance to diabetes risk assessment: Feature: Irritability frequency - 30 days Description: Survey > Your Health > Physical Symptoms Past 30 Days Is Longitudinal: Yes Project IDs: { "MIDUS_II": "B1SA10D", "MIDUS_III": "C1SA10D; C7CAS10D" } Related concepts from ontology: From DM_ONT: - Patient_2_BMIPoint_3.0 (3.0): Patient_2_BMIPoint_3.0 (3.0) likely refers…	B1SA10D	B1SA10D	C1SA10D; C7CAS10D
Ever used pipe, cigars, snuff, chew	Survey > Health > History of Smoking	TRUE	0.6	Lifestyle factor	The feature of ever using pipe, cigars, snuff, or chew is moderately related to diabetes risk as tobacco use can contribute to the development of insulin resistance and increase the risk of type 2 diabetes. Longitudinal data can help track changes in smoking habits over time and their impact on diabetes risk.	From FASTO: - percent_hasUoMCode_% (%): The term "percent_hasUoMCode_%" refers to a percentage value that is associated with a unit of measure code, which is used to quantify or measure a specific aspect of a medical condition or treatment. (http://unitsofmeasure.org/percent_hasUoMCode_%) - comparator_code_equal_hasValue_= (=): The 'comparator_code_equal_hasValue_= (=)' is a comparison operator u…	Analyze the following feature for its relevance to diabetes risk assessment: Feature: Ever used pipe, cigars, snuff, chew Description: Survey > Health > History of Smoking Is Longitudinal: Yes Project IDs: { "MIDUS_II": "C1PA44", "MIDUS_III": "C7CA44; CACA44" } Related concepts from ontology: From FASTO: - percent_hasUoMCode_% (%): The term "percent_hasUoMCode_%" refers to a percentage value that…	B1PA44	C1PA44	C7CA44; CACA44
More or less than usual negative feelings	Survey > Your Health > Negative Affect	TRUE	0.6	Indirect risk factor	Negative feelings, such as those related to depression, can indirectly impact diabetes risk through their influence on lifestyle factors like stress. Chronic stress and negative affect can lead to unhealthy coping mechanisms such as poor dietary choices, lack of physical activity, and disrupted sleep patterns, all of which are known risk factors for diabetes. The longitudinal nature of the data a…	From DMTO: - DDO_0002975 (depression): DDO_0002975 refers to depression, a common mental health disorder characterized by persistent feelings of sadness, hopelessness, and loss of interest in activities. It can impact a person's daily life and overall well-being. (http://purl.obolibrary.org/obo/DDO.owl#DDO_0002975) - DDO_0002995 (major depressive disorder): Major depressive disorder (DDO_0002995)…	Analyze the following feature for its relevance to diabetes risk assessment: Feature: More or less than usual negative feelings Description: Survey > Your Health > Negative Affect Is Longitudinal: Yes Project IDs: { "MIDUS_II": "B1SA25", "MIDUS_III": "C1SA21; C7CAS25" } Related concepts from ontology: From DMTO: - DDO_0002975 (depression): DDO_0002975 refers to depression, a common mental health …	B1SA25	B1SA25	C1SA21; C7CAS25
Lose 10 pounds because of health problem	Survey > Your Health > Weight Management	TRUE	0.6	Indirect risk factor	Weight loss can be an indirect risk factor for diabetes as it may indicate changes in BMI, which is a known risk factor for diabetes. Losing weight due to a health problem could also suggest underlying medical conditions that may contribute to diabetes risk.	From DM_ONT: - Patient_2_HealthyDietPoint_1.0 (1.0): Patient_2_HealthyDietPoint_1.0 (1.0) likely refers to a specific point or metric within a system or program that evaluates a patient's adherence to a healthy diet. (http://www.semanticweb.org/begum/ontologies/2018/10/untitled-ontology-6#Patient_2_HealthyDietPoint_1.0) From DMTO: - DDO_0003910 (weight loss): DDO_0003910 refers to weight loss, wh…	Analyze the following feature for its relevance to diabetes risk assessment: Feature: Lose 10 pounds because of health problem Description: Survey > Your Health > Weight Management Is Longitudinal: Yes Project IDs: { "MIDUS_II": "B1SA43A", "MIDUS_III": "C1SA39AA; C7CAS43A" } Related concepts from ontology: From DM_ONT: - Patient_2_HealthyDietPoint_1.0 (1.0): Patient_2_HealthyDietPoint_1.0 (1.0) l…	B1SA43A	B1SA43A	C1SA39AA; C7CAS43A
Number times lost 10 pounds or more - 10 years	Survey > Your Health > Weight Management	TRUE	0.6	Physical Health	Weight loss can be indicative of changes in diet, exercise, or underlying medical conditions, which are relevant to diabetes risk assessment. The longitudinal nature of tracking weight loss over 10 years provides valuable insight into long-term health trends.	From DM_ONT: - Patient_2_HealthyDietPoint_1.0 (1.0): Patient_2_HealthyDietPoint_1.0 (1.0) likely refers to a specific point or score assigned to a patient's adherence to a healthy diet plan, possibly on a scale of 1.0, indicating their level of compliance with dietary recommendations for optimal health. (http://www.semanticweb.org/begum/ontologies/2018/10/untitled-ontology-6#Patient_2_HealthyDiet…	Analyze the following feature for its relevance to diabetes risk assessment: Feature: Number times lost 10 pounds or more - 10 years Description: Survey > Your Health > Weight Management Is Longitudinal: Yes Project IDs: { "MIDUS_II": "B1SA42", "MIDUS_III": "C1SA38; C7CAS42" } Related concepts from ontology: From DM_ONT: - Patient_2_HealthyDietPoint_1.0 (1.0): Patient_2_HealthyDietPoint_1.0 (1.0)…	B1SA42	B1SA42	C1SA38; C7CAS42
Low pain tolerance	Survey > Your Health > Somatic Amplification	TRUE	0.6	General health measure	Low pain tolerance, as indicated by somatic amplification, may be associated with altered pain perception and sensitivity. Changes in pain perception can impact an individual's ability to detect symptoms related to diabetes complications, such as neuropathy. Additionally, chronic pain conditions may influence lifestyle factors like physical activity and stress levels, which are indirectly linked …	From DMTO: - DDO_0009253 (hyperalgesia): Hyperalgesia is a heightened sensitivity to pain, where a person experiences an exaggerated response to painful stimuli. (http://purl.obolibrary.org/obo/DDO.owl#DDO_0009253) - DDO_0009254 (cutaneous hyperalgesia): Cutaneous hyperalgesia (DDO_0009254) refers to an increased sensitivity to pain in the skin, leading to heightened perception of pain in respons…	Analyze the following feature for its relevance to diabetes risk assessment: Feature: Low pain tolerance Description: Survey > Your Health > Somatic Amplification Is Longitudinal: Yes Project IDs: { "MIDUS_II": "B1SA9E", "MIDUS_III": "C1SA9E" } Related concepts from ontology: From DMTO: - DDO_0009253 (hyperalgesia): Hyperalgesia is a heightened sensitivity to pain, where a person experiences an e…	B1SA9E	B1SA9E	C1SA9E
Perceived quality of neighborhood	Survey > Your Neighborhood > Feelings about Neighborhood/Home	TRUE	0.6	Indirect risk factor	The perceived quality of the neighborhood can impact an individual's access to resources that influence indirect diabetes risk factors such as physical activity and diet. Living in a neighborhood with limited access to healthy food options or safe spaces for exercise can contribute to higher diabetes risk.	From FASTO: - percent_hasUoMCode_% (%): The term "percent_hasUoMCode_%" refers to the percentage of units of measure (UoM) codes present in a dataset or system, which are used to standardize and quantify measurements in healthcare settings. (http://unitsofmeasure.org/percent_hasUoMCode_%) - comparator_code_equal_hasValue_= (=): The 'comparator_code_equal_hasValue_= (=)' is a comparison operator u…	Analyze the following feature for its relevance to diabetes risk assessment: Feature: Perceived quality of neighborhood Description: Survey > Your Neighborhood > Feelings about Neighborhood/Home Is Longitudinal: Yes Project IDs: { "MIDUS_II": "B1SHOMET", "MIDUS_III": "C1SHOMET" } Related concepts from ontology: From FASTO: - percent_hasUoMCode_% (%): The term "percent_hasUoMCode_%" refers to the …	B1SHOMET	B1SHOMET	C1SHOMET
Leaking urine frequency - 30 days	Survey > Your Health > Physical Symptoms Past 30 Days	TRUE	0.6	Physical Health	Leaking urine frequency can be indicative of urinary system abnormalities or conditions like urinary tract infections, which may indirectly relate to diabetes risk through potential kidney complications or metabolic disorders.	From DM_ONT: - Patient_2_BMIPoint_3.0 (3.0): Patient_2_BMIPoint_3.0 (3.0) likely refers to a specific BMI value of 3.0 for a patient, which is extremely low and indicative of severe malnutrition or other serious health issues. (http://www.semanticweb.org/begum/ontologies/2018/10/untitled-ontology-6#Patient_2_BMIPoint_3.0) From DMTO: - OAE_0000495 (urine abnormality AE): OAE_0000495 refers to an a…	Analyze the following feature for its relevance to diabetes risk assessment: Feature: Leaking urine frequency - 30 days Description: Survey > Your Health > Physical Symptoms Past 30 Days Is Longitudinal: Yes Project IDs: { "MIDUS_II": "B1SA10H", "MIDUS_III": "C1SA10H; C7CAS10H" } Related concepts from ontology: From DM_ONT: - Patient_2_BMIPoint_3.0 (3.0): Patient_2_BMIPoint_3.0 (3.0) likely refer…	B1SA10H	B1SA10H	C1SA10H; C7CAS10H
Had Cancer - Mother	Survey > Health > Cancer	TRUE	0.6	Indirect risk factor	Having a mother with cancer may indicate a genetic predisposition to certain health conditions, including diabetes. Genetic factors play a role in diabetes risk, and a family history of cancer could suggest shared genetic susceptibility to both cancer and diabetes.	From DIAB_v90rb: - MP_0002038 (carcinoma): Carcinoma is a type of cancer that begins in the cells that line organs or tissues, such as the skin, lungs, breasts, or colon. (http://purl.obolibrary.org/obo/MP_0002038) From FASTO: - meter_hasUoMCode_m (m): 'meter_hasUoMCode_m (m)' is a unit of measurement used to represent meters, which is a metric unit for length in the International System of Units…	Analyze the following feature for its relevance to diabetes risk assessment: Feature: Had Cancer - Mother Description: Survey > Health > Cancer Is Longitudinal: Yes Project IDs: { "MIDUS_II": "C1PA30B", "MIDUS_III": "CACA30B; RA1PA30B" } Related concepts from ontology: From DIAB_v90rb: - MP_0002038 (carcinoma): Carcinoma is a type of cancer that begins in the cells that line organs or tissues, su…	B1PA30B	C1PA30B	CACA30B; RA1PA30B
Year of birth or adoption - Child 1	Survey > Household Roster and Children > Child - Year of Birth or Adoption	TRUE	0.6	Indirectly related to diabetes risk factors	The year of birth or adoption of Child 1 can indirectly relate to diabetes risk through age as a risk factor. Age is a significant factor in diabetes risk assessment, with older individuals being at higher risk for developing diabetes. Longitudinal data on age can provide insights into how diabetes risk changes over time.	From FASTO: - percent_hasUoMCode_% (%): The term "percent_hasUoMCode_%" refers to the percentage of a population or sample that has a specified unit of measure code associated with it, often used in healthcare data analysis or research. (http://unitsofmeasure.org/percent_hasUoMCode_%) - comparator_code_equal_hasValue_= (=): The 'comparator_code_equal_hasValue_=' (=) is a symbol used in medical co…	Analyze the following feature for its relevance to diabetes risk assessment: Feature: Year of birth or adoption - Child 1 Description: Survey > Household Roster and Children > Child - Year of Birth or Adoption Is Longitudinal: Yes Project IDs: { "MIDUS_II": "B1PCYB1", "MIDUS_III": "C1PCYB1; C7CCYB1" } Related concepts from ontology: From FASTO: - percent_hasUoMCode_% (%): The term "percent_hasUoM…	B1PCYB1	B1PCYB1	C1PCYB1; C7CCYB1
Time since blood pressure test - number	Survey > Health > Blood Pressure	TRUE	0.6	General health measure	The time since a blood pressure test can provide insights into the longitudinal changes in blood pressure, which is a common risk factor for diabetes. Monitoring blood pressure over time can help identify individuals at risk for developing diabetes due to the relationship between hypertension and diabetes. Changes in blood pressure levels can indicate worsening cardiovascular health, which is oft…	From DMTO: - DDO_0000239 (systolic blood pressure): Systolic blood pressure (DDO_0000239) is the higher number in a blood pressure reading and represents the pressure in the arteries when the heart beats and pumps blood out. (http://purl.obolibrary.org/obo/DDO.owl#DDO_0000239) - DDO_0000240 (blood pressure): Blood pressure (DDO_0000240) is the force of blood pushing against the walls of the arter…	Analyze the following feature for its relevance to diabetes risk assessment: Feature: Time since blood pressure test - number Description: Survey > Health > Blood Pressure Is Longitudinal: Yes Project IDs: { "MIDUS_II": "B1PA25NM", "MIDUS_III": "C1PA25NM; CACA25NM" } Related concepts from ontology: From DMTO: - DDO_0000239 (systolic blood pressure): Systolic blood pressure (DDO_0000239) is the hi…	B1PA25NM	B1PA25NM	C1PA25NM; CACA25NM
Gender	Cognitive > Administration > Respondent Gender	TRUE	0.6	Demographic	Gender can be moderately related to diabetes risk as there are differences in diabetes prevalence between males and females. Hormonal differences, body composition variations, and lifestyle factors influenced by gender can impact diabetes risk.	From DM_ONT: - Female (Female): Female refers to the sex of an individual that typically has two X chromosomes and reproductive anatomy that includes structures such as ovaries and a uterus, allowing for the potential to bear offspring. (http://www.semanticweb.org/begum/ontologies/2018/10/untitled-ontology-6#Female) - Gender (Gender): Gender refers to the social and cultural roles, behaviors, and…	Analyze the following feature for its relevance to diabetes risk assessment: Feature: Gender Description: Cognitive > Administration > Respondent Gender Is Longitudinal: Yes Project IDs: { "MIDUS_II": "B1PRSEX", "MIDUS_III": "C1PRSEX" } Related concepts from ontology: From DM_ONT: - Female (Female): Female refers to the sex of an individual that typically has two X chromosomes and reproductive an…	B1PRSEX	B1PRSEX	C1PRSEX
Family members understand way you feel	Survey > Social Networks > Family Support/Strain	TRUE	0.6	Psychosocial/Lifestyle	Family support and understanding can have a significant impact on an individual's mental health and stress levels, which in turn can influence lifestyle factors such as diet, physical activity, and stress management. These lifestyle factors are known to be associated with diabetes risk.	From FASTO: - meter_hasUoMCode_m (m): 'meter_hasUoMCode_m (m)' is a unit of measurement used in the metric system to represent meters, which is a unit of length equal to 100 centimeters or approximately 3.28 feet. (http://unitsofmeasure.org/meter_hasUoMCode_m) - percent_hasUoMCode_% (%): 'Percent_hasUoMCode_%' refers to the percentage of a population or sample that has a specific Unit of Measure …	Analyze the following feature for its relevance to diabetes risk assessment: Feature: Family members understand way you feel Description: Survey > Social Networks > Family Support/Strain Is Longitudinal: Yes Project IDs: { "MIDUS_II": "B1SJ2B", "MIDUS_III": "C1SJ4B; C7SD4B" } Related concepts from ontology: From FASTO: - meter_hasUoMCode_m (m): 'meter_hasUoMCode_m (m)' is a unit of measurement us…	B1SJ2B	B1SJ2B	C1SJ4B; C7SD4B
Mental acuity bound to decline	Survey > Your Health > PIC Control Over Intellectual Aging	TRUE	0.6	Indirect risk factor	Mental acuity decline, as indicated by mental deterioration, can be associated with cognitive impairment, which may impact an individual's ability to manage their diabetes effectively. Cognitive function plays a role in medication adherence, dietary choices, and overall self-care practices related to diabetes management. The longitudinal nature of the data allows for tracking changes in mental ac…	From DMTO: - OAE_0000448 (mental retardation AE): OAE_0000448 refers to mental retardation, a condition characterized by limitations in intellectual functioning and adaptive behaviors, leading to difficulties in daily life activities. (http://purl.obolibrary.org/obo/OAE_0000448) - OAE_0000486 (psychological shock AE): Psychological shock AE (adverse event) refers to a sudden and intense emotional…	Analyze the following feature for its relevance to diabetes risk assessment: Feature: Mental acuity bound to decline Description: Survey > Your Health > PIC Control Over Intellectual Aging Is Longitudinal: Yes Project IDs: { "MIDUS_II": "B1SA34F", "MIDUS_III": "C1SA30F; C7SA20F" } Related concepts from ontology: From DMTO: - OAE_0000448 (mental retardation AE): OAE_0000448 refers to mental retard…	B1SA34F	B1SA34F	C1SA30F; C7SA20F
Long as exercise my mind, be on top	Survey > Your Health > PIC Control Over Intellectual Aging	TRUE	0.6	Indirectly related to diabetes risk factors	The feature, although not directly measuring physical exercise, implies engagement in intellectual activities that may indirectly impact diabetes risk through potential effects on cognitive health and overall well-being. Intellectual stimulation and cognitive engagement have been linked to better overall health outcomes, including potential benefits for mental health, stress reduction, and potent…	From DMTO: - DMTO_0001828 (physical exercise): Physical exercise, also known as exercise or physical activity, refers to any bodily movement that enhances or maintains physical fitness and overall health. It includes activities such as walking, running, swimming, and strength training. (https://bioportal.bioontology.org/ontologies/DMTO.owl#DMTO_0001828) - DMTO_0001829 (aerobic exercise): Aerobic …	Analyze the following feature for its relevance to diabetes risk assessment: Feature: Long as exercise my mind, be on top Description: Survey > Your Health > PIC Control Over Intellectual Aging Is Longitudinal: Yes Project IDs: { "MIDUS_II": "B1SA34E", "MIDUS_III": "C1SA30E; C7SA20E" } Related concepts from ontology: From DMTO: - DMTO_0001828 (physical exercise): Physical exercise, also known as …	B1SA34E	B1SA34E	C1SA30E; C7SA20E
Older I get, harder it is to think clear	Survey > Your Health > PIC Control Over Intellectual Aging	TRUE	0.6	Indirectly related to diabetes risk factors	While cognitive decline with age may not be a direct risk factor for diabetes, it can indirectly impact diabetes risk through lifestyle factors such as diet and physical activity. Cognitive impairment may affect an individual's ability to make healthy choices, leading to poor dietary habits and reduced physical activity, which are known risk factors for diabetes.	From FASTO: - h): There is no specific medical or health-related concept or term represented by 'h)' in the medical field. (http://unitsofmeasure.org/per_hour_hasUoMCode_/h) - percent_hasUoMCode_% (%): The term "percent_hasUoMCode_%" typically refers to a percentage value associated with a unit of measure code in medical or healthcare data systems, indicating the proportion or rate of a specific …	Analyze the following feature for its relevance to diabetes risk assessment: Feature: Older I get, harder it is to think clear Description: Survey > Your Health > PIC Control Over Intellectual Aging Is Longitudinal: Yes Project IDs: { "MIDUS_II": "B1SA34D", "MIDUS_III": "C1SA30D; C7SA20D" } Related concepts from ontology: From FASTO: - h): There is no specific medical or health-related concept or…	B1SA34D	B1SA34D	C1SA30D; C7SA20D
Stop-and-Go Switch Task (SGST): normal single-task trial #14	Cognitive > Stop and Go Switch Task - Item Latency	TRUE	0.6	Indirectly related to diabetes risk factors	The Stop-and-Go Switch Task (SGST) - Item Latency, as a cognitive measure, may indirectly relate to diabetes risk factors such as cognitive function, which can impact self-care behaviors and adherence to diabetes management. Longitudinal data can provide insights into changes in cognitive function over time and its potential impact on diabetes risk.	From FASTO: - percent_hasUoMCode_% (%): The term "percent_hasUoMCode_%" refers to the percentage of a population that has a specific Unit of Measure (UoM) code associated with their health data or medical records. (http://unitsofmeasure.org/percent_hasUoMCode_%) - comparator_code_equal_hasValue_= (=): The 'comparator_code_equal_hasValue_= (=)' is a comparison operator used in medical coding to in…	Analyze the following feature for its relevance to diabetes risk assessment: Feature: Stop-and-Go Switch Task (SGST): normal single-task trial #14 Description: Cognitive > Stop and Go Switch Task - Item Latency Is Longitudinal: Yes Project IDs: { "MIDUS_II": "B3TSWN14", "MIDUS_III": "C3TSWN14" } Related concepts from ontology: From FASTO: - percent_hasUoMCode_% (%): The term "percent_hasUoMCode_%…	B3TSWN14	B3TSWN14	C3TSWN14
Internist seen for healthcare	Survey > Your Health > Resources for Obtaining Healthcare	TRUE	0.6	General health measure	Seeing an internist for healthcare can be indicative of a proactive approach to managing one's health, which may involve monitoring and addressing risk factors for chronic conditions like diabetes. Regular healthcare visits can facilitate early detection and management of diabetes risk factors.	From FASTO: - h): "Hypertension (h) is a medical term for high blood pressure, which can increase the risk of heart disease, stroke, and other health complications." (http://unitsofmeasure.org/per_hour_hasUoMCode_/h) - percent_hasUoMCode_% (%): 'Percent_hasUoMCode_%' refers to the percentage of a population that has a specific Unit of Measure (UoM) code recorded in their medical data, which helps…	Analyze the following feature for its relevance to diabetes risk assessment: Feature: Internist seen for healthcare Description: Survey > Your Health > Resources for Obtaining Healthcare Is Longitudinal: Yes Project IDs: { "MIDUS_II": "C1SA46C", "MIDUS_III": "CACAS50C" } Related concepts from ontology: From FASTO: - h): "Hypertension (h) is a medical term for high blood pressure, which can increa…	B1SA50C	C1SA46C	CACAS50C
Obstetrician or gynecologist seen for healthcare	Survey > Your Health > Resources for Obtaining Healthcare	TRUE	0.6	Indirectly related to diabetes risk factors	Seeing an obstetrician or gynecologist for healthcare may indirectly relate to diabetes risk factors such as BMI, age, and potentially lifestyle factors.	From DMTO: - DTO:0002034 (physician): DTO:0002034 refers to a physician, a medical professional who is trained and licensed to diagnose and treat illnesses, injuries, and medical conditions. (https://bioportal.bioontology.org/ontologies/DTO.owl#DTO:0002034) - DTO:0002035 (dietitian): DTO:0002035 refers to a dietitian, a healthcare professional specialized in nutrition and dietetics who provides g…	Analyze the following feature for its relevance to diabetes risk assessment: Feature: Obstetrician or gynecologist seen for healthcare Description: Survey > Your Health > Resources for Obtaining Healthcare Is Longitudinal: Yes Project IDs: { "MIDUS_II": "C1SA46B", "MIDUS_III": "CACAS50B" } Related concepts from ontology: From DMTO: - DTO:0002034 (physician): DTO:0002034 refers to a physician, a m…	B1SA50B	C1SA46B	CACAS50B
Family doctor seen for healthcare	Survey > Your Health > Resources for Obtaining Healthcare	TRUE	0.6	Indirectly related to diabetes risk factors	Seeing a family doctor for healthcare can indirectly impact diabetes risk through regular health monitoring, preventive care, and management of comorbidities like hypertension or obesity. Longitudinal data on healthcare visits can provide insights into the individual's overall health status and potential risk factors for diabetes.	From DMTO: - OGMS_0000096 (health care process): OGMS_0000096 refers to a health care process, which encompasses the steps involved in providing medical care to patients, including assessment, diagnosis, treatment, and follow-up. (http://purl.obolibrary.org/obo/OGMS_0000096) - OGMS_0000097 (health care encounter): OGMS_0000097 refers to a health care encounter, which is a face-to-face interaction…	Analyze the following feature for its relevance to diabetes risk assessment: Feature: Family doctor seen for healthcare Description: Survey > Your Health > Resources for Obtaining Healthcare Is Longitudinal: Yes Project IDs: { "MIDUS_II": "C1SA46A", "MIDUS_III": "CACAS50A" } Related concepts from ontology: From DMTO: - OGMS_0000096 (health care process): OGMS_0000096 refers to a health care proce…	B1SA50A	C1SA46A	CACAS50A
Most often visited healthcare place	Survey > Your Health > Resources for Obtaining Healthcare	TRUE	0.6	Indirectly related to diabetes risk factors	The most often visited healthcare place can provide insights into an individual's access to healthcare services, which can indirectly impact diabetes risk. Regular healthcare visits may indicate proactive health management, including monitoring of diabetes-related factors like blood glucose and HbA1c. Additionally, healthcare visits can be associated with BMI measurements, physical activity recom…	From DMTO: - OGMS_0000096 (health care process): OGMS_0000096 refers to a health care process, which encompasses the steps involved in providing medical care to patients, including diagnosis, treatment, and follow-up care. (http://purl.obolibrary.org/obo/OGMS_0000096) - OGMS_0000097 (health care encounter): OGMS_0000097 refers to a health care encounter, which is a specific interaction between a …	Analyze the following feature for its relevance to diabetes risk assessment: Feature: Most often visited healthcare place Description: Survey > Your Health > Resources for Obtaining Healthcare Is Longitudinal: Yes Project IDs: { "MIDUS_II": "C1SA45", "MIDUS_III": "CACAS49" } Related concepts from ontology: From DMTO: - OGMS_0000096 (health care process): OGMS_0000096 refers to a health care proce…	B1SA49	C1SA45	CACAS49
No usual healthcare place	Survey > Your Health > Resources for Obtaining Healthcare	TRUE	0.6	Healthcare Access	The feature 'No usual healthcare place' is moderately related to diabetes risk as access to healthcare can impact the management and early detection of diabetes. Individuals without a usual healthcare place may have limited opportunities for regular check-ups, monitoring of blood glucose levels, and receiving preventive care.	From DMTO: - OGMS_0000096 (health care process): OGMS_0000096 refers to a health care process, which encompasses the steps and actions involved in providing medical care to patients, from diagnosis to treatment and follow-up. (http://purl.obolibrary.org/obo/OGMS_0000096) - OGMS_0000097 (health care encounter): OGMS_0000097 refers to a health care encounter, which is a meeting between a patient an…	Analyze the following feature for its relevance to diabetes risk assessment: Feature: No usual healthcare place Description: Survey > Your Health > Resources for Obtaining Healthcare Is Longitudinal: Yes Project IDs: { "MIDUS_II": "C1SA44H", "MIDUS_III": "CACAS48H" } Related concepts from ontology: From DMTO: - OGMS_0000096 (health care process): OGMS_0000096 refers to a health care process, whic…	B1SA48H	C1SA44H	CACAS48H
Had Cancer - Father	Survey > Health > Cancer	TRUE	0.6	Indirect risk factor	Having a father with cancer may indicate a genetic predisposition to certain health conditions, including diabetes. Genetic factors play a role in diabetes risk, and family history of cancer could suggest shared genetic susceptibility to chronic diseases.	From FASTO: - percent_hasUoMCode_% (%): The term "percent_hasUoMCode_%" refers to the percentage of a population or sample that has a specific Unit of Measure (UoM) code assigned to it, which is used to quantify or measure a particular attribute or parameter. (http://unitsofmeasure.org/percent_hasUoMCode_%) - comparator_code_equal_hasValue_= (=): The 'comparator_code_equal_hasValue_= (=)' indicat…	Analyze the following feature for its relevance to diabetes risk assessment: Feature: Had Cancer - Father Description: Survey > Health > Cancer Is Longitudinal: Yes Project IDs: { "MIDUS_II": "C1PA30C", "MIDUS_III": "CACA30C; RA1PA30C" } Related concepts from ontology: From FASTO: - percent_hasUoMCode_% (%): The term "percent_hasUoMCode_%" refers to the percentage of a population or sample that h…	B1PA30C	C1PA30C	CACA30C; RA1PA30C
Age women enter middle age	Survey > Personal Beliefs > Self Characteristics	TRUE	0.6	Indirect risk factor	The age at which women enter middle age (around 45 to 65 years old) can be moderately related to diabetes risk as age is a known risk factor for developing diabetes. Middle age is a period where individuals may experience changes in metabolism, hormonal fluctuations, and lifestyle habits that can impact diabetes risk.	From DIAB_v90rb: - HP_0003596 (Middle age onset): Middle age onset (HP_0003596) refers to the characteristic of a condition or disease that typically manifests or begins during middle age, which is generally considered to be around 45 to 65 years old. (http://purl.obolibrary.org/obo/HP_0003596) From FASTO: - meter_hasUoMCode_m (m): 'meter_hasUoMCode_m (m)' is a unit of measurement used to quantif…	Analyze the following feature for its relevance to diabetes risk assessment: Feature: Age women enter middle age Description: Survey > Personal Beliefs > Self Characteristics Is Longitudinal: Yes Project IDs: { "MIDUS_II": "B1SE18", "MIDUS_III": "C1SE20; C7SG5" } Related concepts from ontology: From DIAB_v90rb: - HP_0003596 (Middle age onset): Middle age onset (HP_0003596) refers to the character…	B1SE18	B1SE18	C1SE20; C7SG5
Age men no longer middle age	Survey > Personal Beliefs > Self Characteristics	TRUE	0.6	Indirect risk factor	Age is a known risk factor for diabetes, with the risk increasing as individuals get older. Middle age is a critical period where metabolic changes can occur, potentially increasing diabetes risk. The longitudinal nature of the data allows for tracking changes in age over time, which is important for assessing diabetes risk.	From DIAB_v90rb: - HP_0003596 (Middle age onset): Middle age onset (HP_0003596) refers to the onset of a condition or disease typically occurring in middle age, which is generally considered to be around 40-65 years old. (http://purl.obolibrary.org/obo/HP_0003596) From FASTO: - meter_hasUoMCode_m (m): 'meter_hasUoMCode_m (m)' is a unit of measurement used in the metric system to represent meters,…	Analyze the following feature for its relevance to diabetes risk assessment: Feature: Age men no longer middle age Description: Survey > Personal Beliefs > Self Characteristics Is Longitudinal: Yes Project IDs: { "MIDUS_II": "B1SE17", "MIDUS_III": "C1SE19; C7SG4" } Related concepts from ontology: From DIAB_v90rb: - HP_0003596 (Middle age onset): Middle age onset (HP_0003596) refers to the onset o…	B1SE17	B1SE17	C1SE19; C7SG4
Age men enter middle age	Survey > Personal Beliefs > Self Characteristics	TRUE	0.6	Indirect risk factor	Age at which men enter middle age can be moderately related to diabetes risk as it may influence the accumulation of risk factors over time, such as changes in metabolism, physical activity levels, and dietary habits.	From DIAB_v90rb: - HP_0003596 (Middle age onset): Middle age onset (HP_0003596) refers to the presentation of a condition or disease typically occurring in individuals between the ages of 40 and 65 years old. (http://purl.obolibrary.org/obo/HP_0003596) From FASTO: - meter_hasUoMCode_m (m): 'meter_hasUoMCode_m (m)' is a unit of measurement used in the metric system to represent meters, which is a …	Analyze the following feature for its relevance to diabetes risk assessment: Feature: Age men enter middle age Description: Survey > Personal Beliefs > Self Characteristics Is Longitudinal: Yes Project IDs: { "MIDUS_II": "B1SE16", "MIDUS_III": "C1SE18; C7SG3" } Related concepts from ontology: From DIAB_v90rb: - HP_0003596 (Middle age onset): Middle age onset (HP_0003596) refers to the presentatio…	B1SE16	B1SE16	C1SE18; C7SG3
Intellectual decline inevitable as age	Survey > Your Health > PIC Control Over Intellectual Aging	TRUE	0.6	Indirectly related to diabetes risk	While intellectual decline with age may not be a direct risk factor for diabetes, cognitive function can impact an individual's ability to manage their diabetes effectively. Cognitive impairment can affect medication adherence, dietary choices, and overall self-care, which are crucial in diabetes management. Additionally, cognitive decline may be associated with increased risk of developing diabe…	From DIAB_v90rb: - HP_0001268 (Mental deterioration): HP_0001268 refers to mental deterioration, which is a decline in cognitive function, memory, and other mental abilities. It can be caused by various factors such as aging, neurodegenerative diseases, or other medical conditions. (http://purl.obolibrary.org/obo/HP_0001268) From FASTO: - d): 'D)' in a medical context typically refers to a prescr…	Analyze the following feature for its relevance to diabetes risk assessment: Feature: Intellectual decline inevitable as age Description: Survey > Your Health > PIC Control Over Intellectual Aging Is Longitudinal: Yes Project IDs: { "MIDUS_II": "B1SA34B", "MIDUS_III": "C1SA30B; C7SA20B" } Related concepts from ontology: From DIAB_v90rb: - HP_0001268 (Mental deterioration): HP_0001268 refers to me…	B1SA34B	B1SA34B	C1SA30B; C7SA20B
Had at least one drink - past month	Survey > Health > History of Drinking	TRUE	0.6	Lifestyle factor	Alcohol consumption can impact diabetes risk through various mechanisms, including its effects on blood glucose levels, insulin sensitivity, and overall metabolic health. Longitudinal data on drinking habits can provide insights into changes in behavior and potential impacts on diabetes risk over time.	From DMTO: - DDO_0000321 (drinking alcohol): DDO_0000321 refers to the act of consuming alcoholic beverages, which can have various effects on the body and health depending on the amount and frequency of consumption. (http://purl.obolibrary.org/obo/DDO.owl#DDO_0000321) - Alcoholic_beverage (Alcoholic_beverage): An alcoholic beverage is a drink that contains ethanol (alcohol) and is consumed for i…	Analyze the following feature for its relevance to diabetes risk assessment: Feature: Had at least one drink - past month Description: Survey > Health > History of Drinking Is Longitudinal: Yes Project IDs: { "MIDUS_II": "C1PA50", "MIDUS_III": "C7CA50; CACA50" } Related concepts from ontology: From DMTO: - DDO_0000321 (drinking alcohol): DDO_0000321 refers to the act of consuming alcoholic bevera…	B1PA50	C1PA50	C7CA50; CACA50
Depressed Affect plus Anhedonia - binary	Survey > Health > Depression - Depressed Affect and Anhedonia	TRUE	0.6	Indirectly related to diabetes risk	Depressed affect and anhedonia are symptoms commonly associated with mental health conditions like depression. While not directly related to diabetes risk factors such as blood glucose levels, they can indirectly impact diabetes risk through their influence on lifestyle factors like physical activity, diet, and stress. Individuals experiencing depression may be more prone to unhealthy behaviors t…	From DMTO: - DDO_0002974 (mental disease): DDO_0002974 refers to a mental disease, which is a broad term encompassing various conditions that affect a person's thinking, mood, and behavior, such as depression, anxiety disorders, schizophrenia, and bipolar disorder. (http://purl.obolibrary.org/obo/DDO.owl#DDO_0002974) - DDO_0002975 (depression): DDO_0002975 refers to depression, a mental health di…	Analyze the following feature for its relevance to diabetes risk assessment: Feature: Depressed Affect plus Anhedonia - binary Description: Survey > Health > Depression - Depressed Affect and Anhedonia Is Longitudinal: Yes Project IDs: { "MIDUS_II": "B1PDEPDX", "MIDUS_III": "C1PDEPDX; C7CDEPDX" } Related concepts from ontology: From DMTO: - DDO_0002974 (mental disease): DDO_0002974 refers to a me…	B1PDEPDX	B1PDEPDX	C1PDEPDX; C7CDEPDX
Depressed Affect plus Anhedonia - continuous	Survey > Health > Depression - Depressed Affect and Anhedonia	TRUE	0.6	Psychological/Behavioral	Depressed affect and anhedonia can be indicators of mental health conditions such as depression, which have been associated with an increased risk of developing type 2 diabetes. Longitudinal data on changes in depressed affect and anhedonia can provide insights into the impact of mental health on diabetes risk over time.	From DMTO: - DDO_0002974 (mental disease): DDO_0002974 refers to mental diseases, which encompass a wide range of conditions affecting cognitive, emotional, and behavioral functioning, such as depression, anxiety disorders, schizophrenia, and bipolar disorder. (http://purl.obolibrary.org/obo/DDO.owl#DDO_0002974) - DDO_0002975 (depression): DDO_0002975 refers to depression, a common mental health …	Analyze the following feature for its relevance to diabetes risk assessment: Feature: Depressed Affect plus Anhedonia - continuous Description: Survey > Health > Depression - Depressed Affect and Anhedonia Is Longitudinal: Yes Project IDs: { "MIDUS_II": "B1PDEPRE", "MIDUS_III": "C1PDEPRE; C7CDEPRE" } Related concepts from ontology: From DMTO: - DDO_0002974 (mental disease): DDO_0002974 refers to …	B1PDEPRE	B1PDEPRE	C1PDEPRE; C7CDEPRE
Depressed Affect - binary	Survey > Health > Depression - Depressed Affect	TRUE	0.6	Indirectly related to diabetes risk factors	Depressed affect, as a symptom of depression, can indirectly impact diabetes risk through its influence on lifestyle factors such as diet, physical activity, and stress. Individuals with depression may have poorer dietary habits, lower physical activity levels, and higher stress levels, all of which are associated with an increased risk of developing diabetes. The longitudinal nature of the data …	From DMTO: - DDO_0002974 (mental disease): DDO_0002974 refers to a mental disease, which encompasses a wide range of conditions affecting cognition, mood, and behavior, such as depression, anxiety disorders, schizophrenia, and bipolar disorder. (http://purl.obolibrary.org/obo/DDO.owl#DDO_0002974) - DDO_0002975 (depression): DDO_0002975 refers to depression, a common mental health disorder charact…	Analyze the following feature for its relevance to diabetes risk assessment: Feature: Depressed Affect - binary Description: Survey > Health > Depression - Depressed Affect Is Longitudinal: Yes Project IDs: { "MIDUS_II": "B1PDEPAD", "MIDUS_III": "C1PDEPAD; C7CDEPAD" } Related concepts from ontology: From DMTO: - DDO_0002974 (mental disease): DDO_0002974 refers to a mental disease, which encompass…	B1PDEPAD	B1PDEPAD	C1PDEPAD; C7CDEPAD
Depressed Affect - continuous	Survey > Health > Depression - Depressed Affect	TRUE	0.6	Indirectly related to diabetes risk factors	Depressed affect, as a feature related to mental health, can indirectly impact diabetes risk through its influence on lifestyle factors such as diet, physical activity, and stress. Individuals with depression may be more prone to unhealthy behaviors that increase diabetes risk, such as poor dietary choices, sedentary lifestyle, and difficulty managing stress. The longitudinal nature of the data a…	From DMTO: - DDO_0002974 (mental disease): DDO_0002974 refers to mental diseases, which are conditions that affect a person's thinking, feeling, mood, or behavior, leading to distress or impaired functioning. Examples include depression, anxiety disorders, schizophrenia, and bipolar disorder. (http://purl.obolibrary.org/obo/DDO.owl#DDO_0002974) - DDO_0002975 (depression): DDO_0002975 refers to de…	Analyze the following feature for its relevance to diabetes risk assessment: Feature: Depressed Affect - continuous Description: Survey > Health > Depression - Depressed Affect Is Longitudinal: Yes Project IDs: { "MIDUS_II": "B1PDEPAF", "MIDUS_III": "C1PDEPAF; C7CDEPAF" } Related concepts from ontology: From DMTO: - DDO_0002974 (mental disease): DDO_0002974 refers to mental diseases, which are co…	B1PDEPAF	B1PDEPAF	C1PDEPAF; C7CDEPAF
Felt sad or depressed for 2 or more weeks - 12 months	Survey > Health > Depression - Depressed Affect	TRUE	0.6	Psychological/Emotional Health	The feature of feeling sad or depressed for an extended period can be moderately related to diabetes risk as mental health conditions like depression have been associated with an increased risk of developing diabetes. Longitudinal data on persistent feelings of sadness can provide insights into the long-term impact on diabetes risk.	From DMTO: - DDO_0002975 (depression): DDO_0002975 refers to depression, a mental health disorder characterized by persistent feelings of sadness, hopelessness, and loss of interest in activities. It can significantly impact a person's daily life and functioning. (http://purl.obolibrary.org/obo/DDO.owl#DDO_0002975) - DDO_0002995 (major depressive disorder): DDO_0002995 refers to major depressive …	Analyze the following feature for its relevance to diabetes risk assessment: Feature: Felt sad or depressed for 2 or more weeks - 12 months Description: Survey > Health > Depression - Depressed Affect Is Longitudinal: Yes Project IDs: { "MIDUS_II": "B1PA60", "MIDUS_III": "C1PA60; C7CA60" } Related concepts from ontology: From DMTO: - DDO_0002975 (depression): DDO_0002975 refers to depression, a m…	B1PA60	B1PA60	C1PA60; C7CA60
Time lost interest 2 or more weeks - 12 months	Survey > Health > Depression - Anhedonia	TRUE	0.6	Indirect risk factor	The feature of losing interest for an extended period can be indicative of mental health issues like depression, which in turn can impact diabetes risk indirectly through lifestyle factors such as stress and self-care behaviors.	From FASTO: - meter_hasUoMCode_m (m): 'meter_hasUoMCode_m (m)' is a unit of measurement used to quantify length or distance in the metric system, with 'm' representing meters. (http://unitsofmeasure.org/meter_hasUoMCode_m) - percent_hasUoMCode_% (%): The term "percent_hasUoMCode_%" refers to the percentage of a population or sample that has a specified unit of measurement code associated with it,…	Analyze the following feature for its relevance to diabetes risk assessment: Feature: Time lost interest 2 or more weeks - 12 months Description: Survey > Health > Depression - Anhedonia Is Longitudinal: Yes Project IDs: { "MIDUS_II": "B1PA72", "MIDUS_III": "C1PA72; C7CA72" } Related concepts from ontology: From FASTO: - meter_hasUoMCode_m (m): 'meter_hasUoMCode_m (m)' is a unit of measurement us…	B1PA72	B1PA72	C1PA72; C7CA72
Ever severe pain across front of chest	Survey > Health > Chest Pain	TRUE	0.6	General health measure	Chest pain can be a symptom of various conditions, including cardiovascular issues that are linked to diabetes risk. While not a direct measure of diabetes risk, it can indicate underlying health issues that may contribute to diabetes development.	From DMTO: - DDO_0009087 (chest pain): Chest pain (DDO_0009087) refers to discomfort or pain in the chest area, which can be caused by various conditions such as heart problems, lung issues, gastrointestinal issues, or musculoskeletal problems. It is important to seek medical evaluation for chest pain to determine the underlying cause and appropriate treatment. (http://purl.obolibrary.org/obo/DDO…	Analyze the following feature for its relevance to diabetes risk assessment: Feature: Ever severe pain across front of chest Description: Survey > Health > Chest Pain Is Longitudinal: Yes Project IDs: { "MIDUS_II": "B1PA23", "MIDUS_III": "C1PA23; C7CA23" } Related concepts from ontology: From DMTO: - DDO_0009087 (chest pain): Chest pain (DDO_0009087) refers to discomfort or pain in the chest area…	B1PA23	B1PA23	C1PA23; C7CA23
Personal Mastery	Survey > Personal Beliefs > Mastery and Constraints	TRUE	0.6	Indirectly related to diabetes risk factors	Personal Mastery, as a measure of an individual's beliefs in their ability to control their environment and achieve goals, can indirectly impact diabetes risk through its influence on lifestyle factors such as stress management, coping mechanisms, and adherence to health behaviors.	From FASTO: - meter_hasUoMCode_m (m): 'meter_hasUoMCode_m (m)' is a unit of measurement used to represent meters, which is a metric unit for length in the International System of Units (SI). (http://unitsofmeasure.org/meter_hasUoMCode_m) - percent_hasUoMCode_% (%): The term "percent_hasUoMCode_%" refers to the percentage of a population or sample that has a specific Unit of Measure (UoM) code ass…	Analyze the following feature for its relevance to diabetes risk assessment: Feature: Personal Mastery Description: Survey > Personal Beliefs > Mastery and Constraints Is Longitudinal: Yes Project IDs: { "MIDUS_II": "B1SMASTE", "MIDUS_III": "C1SMASTE; C7SMASTE" } Related concepts from ontology: From FASTO: - meter_hasUoMCode_m (m): 'meter_hasUoMCode_m (m)' is a unit of measurement used to represe…	B1SMASTE	B1SMASTE	C1SMASTE; C7SMASTE
At job anyone smoke or use tobacco ever	Survey > Health > History of Smoking	TRUE	0.6	Lifestyle factor	Smoking is a lifestyle factor that can indirectly impact diabetes risk by contributing to the development of insulin resistance, inflammation, and other metabolic disturbances. Longitudinal data on smoking history can provide insights into the long-term effects of smoking on diabetes risk.	From DMTO: - DDO_0000231 (smoking): DDO_0000231 refers to smoking, which is the act of inhaling and exhaling the smoke of burning tobacco or other substances. Smoking is a major risk factor for various health conditions, including lung cancer, heart disease, and respiratory disorders. (http://purl.obolibrary.org/obo/DDO.owl#DDO_0000231) - DMTO_0001774 (patient smoking history): DMTO_0001774 refer…	Analyze the following feature for its relevance to diabetes risk assessment: Feature: At job anyone smoke or use tobacco ever Description: Survey > Health > History of Smoking Is Longitudinal: Yes Project IDs: { "MIDUS_II": "C1PA48", "MIDUS_III": "C7CA47; CACA47" } Related concepts from ontology: From DMTO: - DDO_0000231 (smoking): DDO_0000231 refers to smoking, which is the act of inhaling and e…	B1PA47	C1PA48	C7CA47; CACA47
In home anyone smoke or use tobacco current	Survey > Health > History of Smoking	TRUE	0.6	Lifestyle factor	Smoking is a lifestyle factor that can indirectly impact diabetes risk by contributing to the development of insulin resistance and inflammation, which are key factors in the pathogenesis of type 2 diabetes. Longitudinal data can help track changes in smoking behavior over time and its association with diabetes risk.	From DMTO: - DDO_0000231 (smoking): DDO_0000231 refers to smoking, which is a harmful behavior that involves inhaling and exhaling the smoke of burning tobacco or other substances. Smoking is a major risk factor for various health conditions, including lung cancer, heart disease, and respiratory disorders. (http://purl.obolibrary.org/obo/DDO.owl#DDO_0000231) From FASTO: - h) (http://unitsofmeasur…	Analyze the following feature for its relevance to diabetes risk assessment: Feature: In home anyone smoke or use tobacco current Description: Survey > Health > History of Smoking Is Longitudinal: Yes Project IDs: { "MIDUS_II": "C1PA46", "MIDUS_III": "C7CA46; CACA46" } Related concepts from ontology: From DMTO: - DDO_0000231 (smoking): DDO_0000231 refers to smoking, which is a harmful behavior th…	B1PA46	C1PA46	C7CA46; CACA46
Stop-and-Go Switch Task (SGST): reverse single-task trial #13	Cognitive > Stop and Go Switch Task - Item Latency	TRUE	0.6	Indirectly related to diabetes risk factors	The Stop-and-Go Switch Task (SGST) can provide insights into cognitive function, which is indirectly related to diabetes risk. Cognitive function can impact lifestyle factors such as diet adherence, medication management, and overall self-care behaviors that influence diabetes risk. The longitudinal nature of the data allows for tracking changes in cognitive performance over time, which could be …	From FASTO: - percent_hasUoMCode_% (%): 'Percent_hasUoMCode_%' refers to the percentage of a population or sample that has a specific Unit of Measure (UoM) code associated with it, indicating the measurement unit used for data analysis or reporting. (http://unitsofmeasure.org/percent_hasUoMCode_%) - comparator_code_lessThan_hasValue_< (<): The comparator code "<" is used to indicate that one valu…	Analyze the following feature for its relevance to diabetes risk assessment: Feature: Stop-and-Go Switch Task (SGST): reverse single-task trial #13 Description: Cognitive > Stop and Go Switch Task - Item Latency Is Longitudinal: Yes Project IDs: { "MIDUS_II": "B3TSWR13", "MIDUS_III": "C3TSWR13" } Related concepts from ontology: From FASTO: - percent_hasUoMCode_% (%): 'Percent_hasUoMCode_%' refers…	B3TSWR13	B3TSWR13	C3TSWR13
Stop-and-Go Switch Task (SGST): reverse single-task trial #11	Cognitive > Stop and Go Switch Task - Item Latency	TRUE	0.6	Indirect risk factor	The Stop-and-Go Switch Task (SGST) - Item Latency feature may be moderately related to diabetes risk as cognitive function and executive control can indirectly influence lifestyle factors such as diet adherence and physical activity, which are known to impact diabetes risk. Longitudinal data can provide insights into cognitive changes over time that may affect lifestyle choices.	From FASTO: - percent_hasUoMCode_% (%): 'percent_hasUoMCode_%' refers to the percentage of a population or sample that has a specific Unit of Measure (UoM) code associated with it, which is used to standardize and quantify measurements in healthcare data analysis. (http://unitsofmeasure.org/percent_hasUoMCode_%) - comparator_code_equal_hasValue_= (=): The 'comparator_code_equal_hasValue_= (=)' is…	Analyze the following feature for its relevance to diabetes risk assessment: Feature: Stop-and-Go Switch Task (SGST): reverse single-task trial #11 Description: Cognitive > Stop and Go Switch Task - Item Latency Is Longitudinal: Yes Project IDs: { "MIDUS_II": "B3TSWR11", "MIDUS_III": "C3TSWR11" } Related concepts from ontology: From FASTO: - percent_hasUoMCode_% (%): 'percent_hasUoMCode_%' refers…	B3TSWR11	B3TSWR11	C3TSWR11
Helpless dealing with problems of life	Survey > Personal Beliefs > Mastery and Constraints	TRUE	0.6	Indirectly related to diabetes risk factors	The feature of feeling helpless dealing with problems in life, especially if related to mental health conditions like depression, can indirectly impact diabetes risk. Mental health issues can lead to unhealthy coping mechanisms, poor adherence to treatment plans, and disruptions in lifestyle factors like diet and physical activity, all of which are linked to diabetes risk.	From DMTO: - DDO_0002974 (mental disease): DDO_0002974 refers to mental disease, which encompasses a wide range of conditions that affect a person's thinking, behavior, and emotions, leading to distress or impairment in daily functioning. (http://purl.obolibrary.org/obo/DDO.owl#DDO_0002974) - DDO_0002975 (depression): DDO_0002975 refers to depression, a common mental health disorder characterized…	Analyze the following feature for its relevance to diabetes risk assessment: Feature: Helpless dealing with problems of life Description: Survey > Personal Beliefs > Mastery and Constraints Is Longitudinal: Yes Project IDs: { "MIDUS_II": "B1SE4B", "MIDUS_III": "C1SE4B; C7SB2B" } Related concepts from ontology: From DMTO: - DDO_0002974 (mental disease): DDO_0002974 refers to mental disease, which …	B1SE4B	B1SE4B	C1SE4B; C7SB2B
Approach physical health - Stay fit or don't worry	Survey > Personal Beliefs > Goal Strategies	TRUE	0.6	Physical Activity/Health Beliefs	The feature of approach to physical health, specifically whether individuals aim to stay fit or do not worry about it, is strongly related to diabetes risk factors such as physical activity and overall health. Regular exercise and maintaining physical fitness are important in diabetes prevention and management. Individuals who prioritize staying fit are likely to engage in activities such as mode…	From CDMOnto: - Exercise (Exercise): Exercise is physical activity that is planned, structured, and repetitive for the purpose of improving or maintaining physical fitness and overall health. (http://www.semanticweb.org/khaled/ontologies/2024/7/CDMOnto#Exercise) - Light-Exercise (Light-Exercise): Light exercise refers to physical activity that is gentle and low in intensity, such as walking, stre…	Analyze the following feature for its relevance to diabetes risk assessment: Feature: Approach physical health - Stay fit or don't worry Description: Survey > Personal Beliefs > Goal Strategies Is Longitudinal: Yes Project IDs: { "MIDUS_II": "C1SE5E", "MIDUS_III": "CASC6E" } Related concepts from ontology: From CDMOnto: - Exercise (Exercise): Exercise is physical activity that is planned, structu…	B1SE5E	C1SE5E	CASC6E
Reach goals - Practice skill or opportunities	Survey > Personal Beliefs > Goal Strategies	TRUE	0.6	Indirectly related to diabetes risk factors	Setting and achieving goals related to skills or opportunities can indirectly impact diabetes risk factors such as physical activity, diet, and potentially stress levels. Longitudinal data on goal achievement can provide insights into behavior changes over time.	From FASTO: - percent_hasUoMCode_% (%): The term "percent_hasUoMCode_%" refers to the percentage of a population or sample that has a specific Unit of Measure (UoM) code assigned to them, which is used to standardize measurements in healthcare data analysis. (http://unitsofmeasure.org/percent_hasUoMCode_%) - gram_hasUoMCode_g (g) (https://bioportal.bioontology.org/ontologies/FTDM.owl#gram_hasUoMC…	Analyze the following feature for its relevance to diabetes risk assessment: Feature: Reach goals - Practice skill or opportunities Description: Survey > Personal Beliefs > Goal Strategies Is Longitudinal: Yes Project IDs: { "MIDUS_II": "B1SE5B", "MIDUS_III": "C1SE5B" } Related concepts from ontology: From FASTO: - percent_hasUoMCode_% (%): The term "percent_hasUoMCode_%" refers to the percentage…	B1SE5B	B1SE5B	C1SE5B
Stop-and-Go Switch Task (SGST): reverse single-task trial #20	Cognitive > Stop and Go Switch Task - Item Latency	TRUE	0.6	Indirectly related to diabetes risk factors	The Stop-and-Go Switch Task (SGST) can provide insights into cognitive function, which is indirectly related to diabetes risk. Cognitive impairment has been associated with an increased risk of developing diabetes or difficulties in managing the condition. Longitudinal data can help track changes in cognitive function over time and its potential impact on diabetes risk.	From DM_ONT: - Patient_2_AgePoint_2.0 (2.0) (http://www.semanticweb.org/begum/ontologies/2018/10/untitled-ontology-6#Patient_2_AgePoint_2.0) - Patient_2_BloodPressurePoint_2.0 (2.0): Patient_2_BloodPressurePoint_2.0 (2.0) refers to the specific blood pressure measurement taken during a medical assessment of the second patient, likely indicating the systolic and diastolic pressure readings in mill…	Analyze the following feature for its relevance to diabetes risk assessment: Feature: Stop-and-Go Switch Task (SGST): reverse single-task trial #20 Description: Cognitive > Stop and Go Switch Task - Item Latency Is Longitudinal: Yes Project IDs: { "MIDUS_II": "B3TSWR20", "MIDUS_III": "C3TSWR20" } Related concepts from ontology: From DM_ONT: - Patient_2_AgePoint_2.0 (2.0) (http://www.semanticweb.o…	B3TSWR20	B3TSWR20	C3TSWR20
Sense of Control - Mastery and Constraints	Survey > Personal Beliefs > Mastery and Constraints	TRUE	0.6	Psychosocial/Lifestyle Factor	Sense of control, mastery, and constraints can impact an individual's ability to manage lifestyle factors that influence diabetes risk, such as stress management, adherence to diet and exercise regimens, and overall health behaviors. Longitudinal data on changes in sense of control can provide insights into how these factors evolve over time and affect diabetes risk.	From FASTO: - meter_hasUoMCode_m (m): 'meter_hasUoMCode_m (m)' refers to the unit of measurement for meters, commonly used in the metric system to quantify length or distance. (http://unitsofmeasure.org/meter_hasUoMCode_m) - percent_hasUoMCode_% (%): The term "percent_hasUoMCode_%" refers to the percentage of a population or sample that has a specified unit of measure code associated with it, whi…	Analyze the following feature for its relevance to diabetes risk assessment: Feature: Sense of Control - Mastery and Constraints Description: Survey > Personal Beliefs > Mastery and Constraints Is Longitudinal: Yes Project IDs: { "MIDUS_II": "B1SCTRL", "MIDUS_III": "C1SCTRL; C7SCTRL" } Related concepts from ontology: From FASTO: - meter_hasUoMCode_m (m): 'meter_hasUoMCode_m (m)' refers to the uni…	B1SCTRL	B1SCTRL	C1SCTRL; C7SCTRL
At job anyone smoke or use tobacco current	Survey > Health > History of Smoking	TRUE	0.6	Lifestyle Factor	Smoking is a lifestyle factor that can indirectly impact diabetes risk through its association with other risk factors such as insulin resistance, inflammation, and obesity. Longitudinal data on smoking habits can provide insights into changes in behavior and their potential influence on diabetes risk over time.	From DMTO: - DDO_0000231 (smoking): DDO_0000231 refers to smoking, which is a harmful habit involving the inhalation of tobacco smoke containing harmful chemicals that can lead to various health issues such as lung cancer, heart disease, and respiratory problems. (http://purl.obolibrary.org/obo/DDO.owl#DDO_0000231) - DMTO_0001774 (patient smoking history): DMTO_0001774 refers to a patient's smoki…	Analyze the following feature for its relevance to diabetes risk assessment: Feature: At job anyone smoke or use tobacco current Description: Survey > Health > History of Smoking Is Longitudinal: Yes Project IDs: { "MIDUS_II": "C1PA47", "MIDUS_III": "C7CA48; CACA48" } Related concepts from ontology: From DMTO: - DDO_0000231 (smoking): DDO_0000231 refers to smoking, which is a harmful habit involv…	B1PA48	C1PA47	C7CA48; CACA48
Takes fish oil regularly	Survey > Your Health > Dietary Supplements	TRUE	0.6	Dietary Supplement	Taking fish oil regularly can be related to diabetes risk indirectly through its impact on overall health and inflammation. Fish oil supplements, rich in omega-3 fatty acids, have been associated with potential benefits for cardiovascular health and inflammation, which are relevant to diabetes risk.	From DMTO: - Oils (Oils): Oils are fats that are liquid at room temperature and are commonly used in cooking and food preparation. They are a concentrated source of calories and can be either healthy (e.g., olive oil) or unhealthy (e.g., trans fats). (http://www.owl-ontologies.com/OntoFood.owl#Oils) - Vegetal_oils (Vegetal_oils): Vegetal oils are oils derived from plants, such as olive, coconut, …	Analyze the following feature for its relevance to diabetes risk assessment: Feature: Takes fish oil regularly Description: Survey > Your Health > Dietary Supplements Is Longitudinal: Yes Project IDs: { "MIDUS_II": "C1SA14M", "MIDUS_III": "CACAS14N" } Related concepts from ontology: From DMTO: - Oils (Oils): Oils are fats that are liquid at room temperature and are commonly used in cooking and fo…	B1SA14N	C1SA14M	CACAS14N
Health Locus of Control - Others	Survey > Your Health > Locus of Control	TRUE	0.6	Psychosocial/Behavioral	Health Locus of Control - Others can provide insights into an individual's perception of control over their health outcomes, which may influence health behaviors and adherence to medical recommendations. This can indirectly impact diabetes risk through lifestyle choices and healthcare engagement.	From FASTO: - percent_hasUoMCode_% (%): The concept 'percent_hasUoMCode_% (%)' refers to the percentage of a population that has a Universal Orderable Item Code (UoM Code) assigned to them, which is used in healthcare for standardized identification and tracking of medical supplies and equipment. (http://unitsofmeasure.org/percent_hasUoMCode_%) - comparator_code_equal_hasValue_= (=): The 'compara…	Analyze the following feature for its relevance to diabetes risk assessment: Feature: Health Locus of Control - Others Description: Survey > Your Health > Locus of Control Is Longitudinal: Yes Project IDs: { "MIDUS_II": "B1SHLOCO", "MIDUS_III": "C1SHLOCO; C7CHLOCO" } Related concepts from ontology: From FASTO: - percent_hasUoMCode_% (%): The concept 'percent_hasUoMCode_% (%)' refers to the percen…	B1SHLOCO	B1SHLOCO	C1SHLOCO; C7CHLOCO
Health Locus of Control - Self	Survey > Your Health > Locus of Control	TRUE	0.6	Psychosocial/Behavioral	Health Locus of Control - Self can be moderately related to diabetes risk as it reflects an individual's belief in their ability to control their health outcomes, which can influence health behaviors and adherence to diabetes management strategies over time.	From FASTO: - percent_hasUoMCode_% (%): 'Percent_hasUoMCode_%' refers to the percentage of a population or sample that has a specific Unit of Measure (UoM) code associated with it. (http://unitsofmeasure.org/percent_hasUoMCode_%) - comparator_code_equal_hasValue_= (=): The 'comparator_code_equal_hasValue_= (=)' is a symbol used in medical coding to indicate that a specific value or condition is e…	Analyze the following feature for its relevance to diabetes risk assessment: Feature: Health Locus of Control - Self Description: Survey > Your Health > Locus of Control Is Longitudinal: Yes Project IDs: { "MIDUS_II": "B1SHLOCS", "MIDUS_III": "C1SHLOCS; C7CHLOCS" } Related concepts from ontology: From FASTO: - percent_hasUoMCode_% (%): 'Percent_hasUoMCode_%' refers to the percentage of a populati…	B1SHLOCS	B1SHLOCS	C1SHLOCS; C7CHLOCS
I work hard at trying to stay healthy	Survey > Your Health > Locus of Control	TRUE	0.6	Health Behavior	The feature of working hard to stay healthy can be strongly related to diabetes risk factors such as BMI, physical activity, and overall health status. Individuals who actively work on staying healthy may have better control over their weight, engage in regular physical activity, and have healthier lifestyle habits, all of which are important in diabetes risk assessment.	From FASTO: - h) (http://unitsofmeasure.org/per_hour_hasUoMCode_/h) - percent_hasUoMCode_% (%): The term "percent_hasUoMCode_%" refers to the percentage of a population or sample that has a specified unit of measure code associated with it, which is used to standardize measurements in healthcare data analysis. (http://unitsofmeasure.org/percent_hasUoMCode_%) - comparator_code_lessThan_hasValue_< …	Analyze the following feature for its relevance to diabetes risk assessment: Feature: I work hard at trying to stay healthy Description: Survey > Your Health > Locus of Control Is Longitudinal: Yes Project IDs: { "MIDUS_II": "B1SA8D", "MIDUS_III": "C1SA8D; C7CAS8D" } Related concepts from ontology: From FASTO: - h) (http://unitsofmeasure.org/per_hour_hasUoMCode_/h) - percent_hasUoMCode_% (%): The…	B1SA8D	B1SA8D	C1SA8D; C7CAS8D
Things I can do to reduce heart attack risk	Survey > Your Health > Locus of Control	TRUE	0.6	Health Behavior	The feature 'Things I can do to reduce heart attack risk' is moderately related to diabetes risk assessment. While the feature directly addresses heart attack risk reduction, it indirectly relates to diabetes risk as both conditions share common risk factors such as obesity, physical inactivity, and poor diet. Improving heart health can also positively impact diabetes risk.	From DMTO: - DMTO_0000415 (Cardiovascular Activity Alteration): DMTO_0000415 refers to Cardiovascular Activity Alteration, which indicates a change in the function or activity of the cardiovascular system, such as heart rate, blood pressure, or circulation. (https://bioportal.bioontology.org/ontologies/DMTO.owl#DMTO_0000415) From CDMOnto: - Heart-Attack (Heart-Attack): A heart attack, or myocardi…	Analyze the following feature for its relevance to diabetes risk assessment: Feature: Things I can do to reduce heart attack risk Description: Survey > Your Health > Locus of Control Is Longitudinal: Yes Project IDs: { "MIDUS_II": "B1SA8B", "MIDUS_III": "C1SA8B; C7CAS8B" } Related concepts from ontology: From DMTO: - DMTO_0000415 (Cardiovascular Activity Alteration): DMTO_0000415 refers to Cardio…	B1SA8B	B1SA8B	C1SA8B; C7CAS8B
Keeping healthy depends on things I do	Survey > Your Health > Locus of Control	TRUE	0.6	General Health Perception	The feature 'Keeping healthy depends on things I do' is moderately related to diabetes risk as it reflects an individual's perceived control over their health behaviors, which can influence factors like physical activity, diet, and overall lifestyle choices that are known to impact diabetes risk.	From DMTO: - DMTO_0001703 (lifeStyle): DMTO_0001703 (lifeStyle) refers to an individual's overall way of living, including habits, behaviors, and choices that can impact their health and well-being. (https://bioportal.bioontology.org/ontologies/DMTO.owl#DMTO_0001703) - DMTO_0001704 (diet): DMTO_0001704 refers to the concept of diet, which encompasses the types and quantities of food and beverages…	Analyze the following feature for its relevance to diabetes risk assessment: Feature: Keeping healthy depends on things I do Description: Survey > Your Health > Locus of Control Is Longitudinal: Yes Project IDs: { "MIDUS_II": "B1SA8A", "MIDUS_III": "C1SA8A; C7CAS8A" } Related concepts from ontology: From DMTO: - DMTO_0001703 (lifeStyle): DMTO_0001703 (lifeStyle) refers to an individual's overall …	B1SA8A	B1SA8A	C1SA8A; C7CAS8A
Progressive levels of dyspnea	Survey > Your Health > Dyspnea	TRUE	0.6	Clinical	Progressive levels of dyspnea can be indicative of underlying respiratory or cardiac conditions, which are known to be associated with diabetes risk. Longitudinal tracking of dyspnea levels can provide insights into the progression of these conditions over time.	From DMTO: - DDO_0009189 (difficulty breathing): DDO_0009189 refers to difficulty breathing, which can be caused by various conditions such as asthma, pneumonia, chronic obstructive pulmonary disease (COPD), or heart failure. It is important to seek medical attention if experiencing persistent difficulty breathing. (http://purl.obolibrary.org/obo/DDO.owl#DDO_0009189) - DDO_0009190 (dyspnea): Dysp…	Analyze the following feature for its relevance to diabetes risk assessment: Feature: Progressive levels of dyspnea Description: Survey > Your Health > Dyspnea Is Longitudinal: Yes Project IDs: { "MIDUS_II": "B1SDYSPN", "MIDUS_III": "C1SDYSPN" } Related concepts from ontology: From DMTO: - DDO_0009189 (difficulty breathing): DDO_0009189 refers to difficulty breathing, which can be caused by vario…	B1SDYSPN	B1SDYSPN	C1SDYSPN
Short breath washing or dressing	Survey > Your Health > Dyspnea	TRUE	0.6	Indirect risk factor	Shortness of breath, also known as dyspnea, can be indicative of underlying respiratory or cardiovascular issues, which are common comorbidities in individuals with diabetes. Longitudinal data on changes in shortness of breath can provide insights into the progression of these conditions and their impact on diabetes risk.	From DMTO: - DDO_0009260 (shallow breathing): Shallow breathing, also known as hypoventilation, is a breathing pattern where air enters the lungs in reduced volume, leading to inadequate oxygen intake and carbon dioxide elimination. It can be caused by various conditions such as respiratory disorders, medication side effects, or neurological issues. (http://purl.obolibrary.org/obo/DDO.owl#DDO_000…	Analyze the following feature for its relevance to diabetes risk assessment: Feature: Short breath washing or dressing Description: Survey > Your Health > Dyspnea Is Longitudinal: Yes Project IDs: { "MIDUS_II": "B1SA29D", "MIDUS_III": "C1SA25D" } Related concepts from ontology: From DMTO: - DDO_0009260 (shallow breathing): Shallow breathing, also known as hypoventilation, is a breathing pattern w…	B1SA29D	B1SA29D	C1SA25D
Short breath walk with peer level ground	Survey > Your Health > Dyspnea	TRUE	0.6	Physical Health	Walking ability and breathlessness can be indicators of cardiovascular fitness and overall health, which are indirectly related to diabetes risk. Longitudinal data can help track changes in physical activity levels and respiratory health over time.	From DMTO: - DDO_0009259 (depth of respiration - finding): Depth of respiration refers to the extent of chest expansion during breathing, indicating the volume of air moving in and out of the lungs. It is an important measure of respiratory function and can be assessed clinically. (http://purl.obolibrary.org/obo/DDO.owl#DDO_0009259) - DDO_0009260 (shallow breathing): Shallow breathing, also known…	Analyze the following feature for its relevance to diabetes risk assessment: Feature: Short breath walk with peer level ground Description: Survey > Your Health > Dyspnea Is Longitudinal: Yes Project IDs: { "MIDUS_II": "B1SA29B", "MIDUS_III": "C1SA25B" } Related concepts from ontology: From DMTO: - DDO_0009259 (depth of respiration - finding): Depth of respiration refers to the extent of chest ex…	B1SA29B	B1SA29B	C1SA25B
Word List Imm flagged problematic?	Cognitive > Immediate Word List Recall	TRUE	0.6	Indirectly related to diabetes risk factors	Immediate Word List Recall can be indicative of cognitive function, which may indirectly relate to diabetes risk through its association with mental health, medication adherence, and lifestyle choices. Longitudinal data can help track changes in cognitive function over time.	From FASTO: - percent_hasUoMCode_% (%): The term "percent_hasUoMCode_%" refers to the percentage of a population or sample that has a specific Unit of Measure (UoM) code associated with it, which is used to quantify and standardize measurements in healthcare data analysis. (http://unitsofmeasure.org/percent_hasUoMCode_%) - comparator_code_equal_hasValue_= (=): The 'comparator_code_equal_hasValue_…	Analyze the following feature for its relevance to diabetes risk assessment: Feature: Word List Imm flagged problematic? Description: Cognitive > Immediate Word List Recall Is Longitudinal: Yes Project IDs: { "MIDUS_II": "B3TWLIFP", "MIDUS_III": "C7TWLIFP; C3TWLIFP" } Related concepts from ontology: From FASTO: - percent_hasUoMCode_% (%): The term "percent_hasUoMCode_%" refers to the percentage o…	B3TWLIFP	B3TWLIFP	C7TWLIFP; C3TWLIFP
Receive emotional support other family or friends - hours per month	Survey > Community Involvement > Receive Emotional Support	TRUE	0.6	Indirect risk factor	Receiving emotional support from family or friends can impact stress levels, which in turn can influence diabetes risk. Chronic stress is associated with insulin resistance and higher blood glucose levels. The longitudinal nature of the data allows for tracking changes in emotional support over time, which can provide insights into the impact on diabetes risk.	From FASTO: - meter_hasUoMCode_m (m): 'meter_hasUoMCode_m (m)' is a unit of measurement used in the metric system to represent meters, which is a unit of length equal to 100 centimeters or approximately 3.28 feet. (http://unitsofmeasure.org/meter_hasUoMCode_m) - h): "Hypertension (H)" is a medical term for high blood pressure, which is a condition where the force of blood against the artery walls…	Analyze the following feature for its relevance to diabetes risk assessment: Feature: Receive emotional support other family or friends - hours per month Description: Survey > Community Involvement > Receive Emotional Support Is Longitudinal: Yes Project IDs: { "MIDUS_II": "B1SH10E", "MIDUS_III": "C1SH10E" } Related concepts from ontology: From FASTO: - meter_hasUoMCode_m (m): 'meter_hasUoMCode_m…	B1SH10E	B1SH10E	C1SH10E
Community is source of comfort	Survey > Community Involvement > Social Well-Being	TRUE	0.6	Indirectly related to diabetes risk factors	The feature of finding comfort in the community can indirectly impact diabetes risk through its influence on stress levels and mental well-being. Social support and a sense of belonging can contribute to better stress management, which in turn can affect lifestyle factors like diet and physical activity.	From FASTO: - percent_hasUoMCode_% (%): The term "percent_hasUoMCode_%" refers to the percentage of a population or sample that has a specified unit of measure code associated with it, which is commonly used in healthcare data analysis and reporting. (http://unitsofmeasure.org/percent_hasUoMCode_%) - comparator_code_equal_hasValue_= (=): The comparator code "equal hasValue" (=) is used to compare…	Analyze the following feature for its relevance to diabetes risk assessment: Feature: Community is source of comfort Description: Survey > Community Involvement > Social Well-Being Is Longitudinal: Yes Project IDs: { "MIDUS_II": "B1SH16K", "MIDUS_III": "C1SH16K" } Related concepts from ontology: From FASTO: - percent_hasUoMCode_% (%): The term "percent_hasUoMCode_%" refers to the percentage of a …	B1SH16K	B1SH16K	C1SH16K
Feel close to others in community	Survey > Community Involvement > Social Well-Being	TRUE	0.6	Social Well-Being	Feeling close to others in the community can impact mental well-being, which in turn can influence lifestyle factors such as stress management and social support. These lifestyle factors play a role in diabetes risk through their effects on behaviors like diet and physical activity.	From FASTO: - percent_hasUoMCode_% (%): The term "percent_hasUoMCode_%" refers to the percentage of a population or sample that has a specific Unit of Measure (UoM) code associated with it, indicating the measurement unit used for a particular variable or parameter. (http://unitsofmeasure.org/percent_hasUoMCode_%) - comparator_code_equal_hasValue_= (=): The 'comparator_code_equal_hasValue_= (=)' …	Analyze the following feature for its relevance to diabetes risk assessment: Feature: Feel close to others in community Description: Survey > Community Involvement > Social Well-Being Is Longitudinal: Yes Project IDs: { "MIDUS_II": "B1SH16F", "MIDUS_III": "C1SH16F" } Related concepts from ontology: From FASTO: - percent_hasUoMCode_% (%): The term "percent_hasUoMCode_%" refers to the percentage of…	B1SH16F	B1SH16F	C1SH16F
Felt everything was effort frequency - 30 days	Survey > Your Health > Negative Affect	TRUE	0.6	Psychosocial/Behavioral	The feature 'Felt everything was effort frequency - 30 days' from the Negative Affect survey can be moderately related to diabetes risk assessment. Negative affect, such as feelings of effort or fatigue, can be associated with stress and mental health issues, which in turn can impact diabetes risk through hormonal changes and lifestyle behaviors.	From DM_ONT: - Patient_2_BMIPoint_3.0 (3.0): Patient_2_BMIPoint_3.0 (3.0) likely refers to a specific BMI (Body Mass Index) value of 3.0 for the second patient in a dataset, indicating severe underweight. (http://www.semanticweb.org/begum/ontologies/2018/10/untitled-ontology-6#Patient_2_BMIPoint_3.0) From FASTO: - per_day (per_day): 'Per_day' refers to something that occurs or is recommended to b…	Analyze the following feature for its relevance to diabetes risk assessment: Feature: Felt everything was effort frequency - 30 days Description: Survey > Your Health > Negative Affect Is Longitudinal: Yes Project IDs: { "MIDUS_II": "B1SA24E", "MIDUS_III": "C1SA20E; C7CAS24E" } Related concepts from ontology: From DM_ONT: - Patient_2_BMIPoint_3.0 (3.0): Patient_2_BMIPoint_3.0 (3.0) likely refers …	B1SA24E	B1SA24E	C1SA20E; C7CAS24E
Felt nervous frequency - 30 days	Survey > Your Health > Negative Affect	TRUE	0.6	Psychological/Emotional Health	Felt nervous frequency can be indicative of chronic stress or anxiety, which are known to be indirectly related to diabetes risk. Longitudinal data on the frequency of feeling nervous over a 30-day period can provide insights into the persistent psychological state of an individual, which may impact their overall health and potentially contribute to diabetes risk.	From DM_ONT: - Patient_2_BMIPoint_3.0 (3.0): Patient_2_BMIPoint_3.0 (3.0) refers to the Body Mass Index (BMI) of a specific patient, which is calculated by dividing their weight in kilograms by the square of their height in meters. A BMI of 3.0 is extremely low and indicative of severe underweight. (http://www.semanticweb.org/begum/ontologies/2018/10/untitled-ontology-6#Patient_2_BMIPoint_3.0) Fr…	Analyze the following feature for its relevance to diabetes risk assessment: Feature: Felt nervous frequency - 30 days Description: Survey > Your Health > Negative Affect Is Longitudinal: Yes Project IDs: { "MIDUS_II": "B1SA24B", "MIDUS_III": "C1SA20B; C7CAS24B" } Related concepts from ontology: From DM_ONT: - Patient_2_BMIPoint_3.0 (3.0): Patient_2_BMIPoint_3.0 (3.0) refers to the Body Mass Inde…	B1SA24B	B1SA24B	C1SA20B; C7CAS24B
Thyroid disease ever - 12 months	Survey > Your Health > Prescription Medicine Used	TRUE	0.6	General health measure	Thyroid disease can impact metabolism and hormonal regulation, which are interconnected with diabetes risk factors such as blood glucose levels and weight management. Longitudinal data can help track changes in thyroid function over time.	From DMTO: - DDO_0000331 (thyroid autoantibodies): Thyroid autoantibodies (DDO_0000331) are antibodies produced by the immune system that target the thyroid gland, potentially leading to autoimmune thyroid diseases such as Hashimoto's thyroiditis or Graves' disease. (http://purl.obolibrary.org/obo/DDO.owl#DDO_0000331) - DDO_0000359 (thyroid function): DDO_0000359 refers to thyroid function, which…	Analyze the following feature for its relevance to diabetes risk assessment: Feature: Thyroid disease ever - 12 months Description: Survey > Your Health > Prescription Medicine Used Is Longitudinal: Yes Project IDs: { "MIDUS_II": "B1SA11G", "MIDUS_III": "C1SA11G; C7SA7G" } Related concepts from ontology: From DMTO: - DDO_0000331 (thyroid autoantibodies): Thyroid autoantibodies (DDO_0000331) are a…	B1SA11G	B1SA11G	C1SA11G; C7SA7G
