# Supplementary material for: Modeling Diabetes Risk and Progression With Public Health Data: Ontology-Guided, Simulation-Capable Digital Twin Study
Source: JMIR Med Inform. 2026 Apr 21;14:e87374. doi: 10.2196/87374 (PMC13098727; doi:10.2196/87374)
Supplement: Multimedia Appendix 2 [file medinform-v14-e87374-s002.xlsx]

## Sheet: Appendix 2. Lasso-selected_feat
feature_id	item_name	score	clean_source
B1SA11P	Lupus or autoimmune disorder ever - 12 months	0.443242	Survey > Your Health > Prescription Medicine Used
B1SA11AA	Ulcer ever - 12 months	0.441235	Survey > Your Health > Prescription Medicine Used
B1SMADL	Instrumental Activity of Daily Living	0.408028	Survey > Your Health > Activity of Daily Living
B1SA11N	Varicose veins ever - 12 months	0.397811	Survey > Your Health > Prescription Medicine Used
B1SA11C	Other lung problems ever - 12 months	0.3965	Survey > Your Health > Prescription Medicine Used
B1SA11Z	Stroke ever - 12 months	0.392764	Survey > Your Health > Prescription Medicine Used
B1SA11DD	Swallowing problems ever - 12 months	0.387098	Survey > Your Health > Prescription Medicine Used
B1SA11L	Gall bladder trouble ever - 12 months	0.384243	Survey > Your Health > Prescription Medicine Used
B1SA11CC	Piles or hemorrhoids ever - 12 months	0.378568	Survey > Your Health > Prescription Medicine Used
B1SA11BB	Hernia ever - 12 months	0.36624	Survey > Your Health > Prescription Medicine Used
B1SCHRON	Number chronic conditions - 12 months	0.365899	Survey > Your Health > Prescription Medicine Used
B1SA11K	Constipated all or most ever - 12 months	0.365019	Survey > Your Health > Prescription Medicine Used
B1SA11Q	Gum or mouth trouble persistent ever - 12 months	0.361014	Survey > Your Health > Prescription Medicine Used
B1SA11G	Thyroid disease ever - 12 months	0.360484	Survey > Your Health > Prescription Medicine Used
B1SA11J	Urinary or bladder problem ever - 12 months	0.359332	Survey > Your Health > Prescription Medicine Used
B1SA11U	Alcohol or drug problem ever - 12 months	0.357531	Survey > Your Health > Prescription Medicine Used
B1SA11R	Teeth trouble persistent ever - 12 months	0.35315	Survey > Your Health > Prescription Medicine Used
B1SA11F	Skin trouble persistent ever - 12 months	0.3513	Survey > Your Health > Prescription Medicine Used
B1SA11W	Chronic sleep problems ever - 12 months	0.349571	Survey > Your Health > Prescription Medicine Used
B1SA11V	Migraine headaches ever - 12 months	0.348842	Survey > Your Health > Prescription Medicine Used
B1SA11H	Hay fever ever - 12 months	0.342428	Survey > Your Health > Prescription Medicine Used
B1SA11D	Joint or bone diseases ever - 12 months	0.340495	Survey > Your Health > Prescription Medicine Used
B1SA11T	Anxiety or depression ever - 12 months	0.340078	Survey > Your Health > Prescription Medicine Used
B1SA11A	Asthma, bronchitis, emphysema ever - 12 months	0.33778	Survey > Your Health > Prescription Medicine Used
B1SA11E	Sciatica, lumbago, backache ever - 12 months	0.332327	Survey > Your Health > Prescription Medicine Used
B1SA11S	High blood pressure or hypertension ever - 12 months	0.324093	Survey > Your Health > Prescription Medicine Used
B1SA11I	Stomach trouble ever - 12 months	0.319988	Survey > Your Health > Prescription Medicine Used
B1SA11M	Foot trouble persistent ever - 12 months	0.313419	Survey > Your Health > Prescription Medicine Used
B1SA11Y	Neurological disorder ever - 12 months	0.300804	Survey > Your Health > Prescription Medicine Used
B1SA11O	AIDS or HIV ever - 12 months	0.237942	Survey > Your Health > Prescription Medicine Used
B1SWSTHI	Waist-to-Hip Ratio	0.167225	Survey > Your Health > Body Measurement
B3TSMN	Stop-and-Go Switch Task (SGST): normal single-task median RT	0.148896	Cognitive > Stop and Go Switch Task - Composite Scores
B1SA29C	Short breath walk own pace level ground	0.145174	Survey > Your Health > Dyspnea
M2AGE_FLAG	Flag indicates status changes in age	0.113533	Survey > Administration > Respondent Age
B1SDYSPN	Progressive levels of dyspnea	0.0994972	Survey > Your Health > Dyspnea
B1SA37A	Height - feet	0.0987038	Survey > Your Health > Body Measurement
B3TWLF	Word List: Proportion Forgot Between Immediate and Delayed	0.0944242	Cognitive > Delayed Word List Recall
B1SINSGH	Insight into Past	0.0942804	Survey > Personal Beliefs > Planning and Making Sense of Past
B1SA29A	Short breath hurry ground or walk slight hill	0.0904688	Survey > Your Health > Dyspnea
B1SA29D	Short breath washing or dressing	0.0862574	Survey > Your Health > Dyspnea
M2BYEAR_FLAG	Flag indicates status changes in birth year	0.0802033	Survey > Administration > Respondent Birth Year
B1SA55B	Ever attended emotional problems group	0.0756898	Survey > Your Health > Self-Help Groups
B1PB34D	Spouse or partner current employment - Temporarily laid off	0.0714895	Survey > Education, Occupation, and Marital Status > Spouse/Partner History of Employment
B3TSCGRA	Stop-and-Go Switch Task (SGST): General Switch Cost (reverse), absolute	0.0668362	Cognitive > Stop and Go Switch Task - Composite Scores
B1SA28I	Health limits vigorous activity	0.0668314	Survey > Your Health > Activity of Daily Living
B3TSMXRS	Stop-and-Go Switch Task (SGST): mixed-task reverse switch median RT	0.0654146	Cognitive > Stop and Go Switch Task - Composite Scores
B1SA28G	Health limits walking several blocks	0.0624883	Survey > Your Health > Activity of Daily Living
B1STATUS	Survey completion status	0.0600617	Survey > Administration > Survey Completion Status
B1SA28A	Health limits lifting or carrying groceries	0.0597031	Survey > Your Health > Activity of Daily Living
B1PE3	No phone since past interview	0.0590881	Survey > Living Arrangements > Living Arrangements - Without Phone
B3TSWN18	Stop-and-Go Switch Task (SGST): normal single-task trial #18	0.058174	Cognitive > Stop and Go Switch Task - Item Latency
B1SA28E	Health limits bending, kneeling, stooping	0.0565366	Survey > Your Health > Activity of Daily Living
B1SA29B	Short breath walk with peer level ground	0.0555755	Survey > Your Health > Dyspnea
B1PA8	Ever had heart attack	0.0550972	Survey > Health > History of Heart Trouble
B1SA28F	Health limits walking more than one mile	0.0550437	Survey > Your Health > Activity of Daily Living
B1SA14O	Takes flaxseed regularly	0.0538811	Survey > Your Health > Dietary Supplements
B1SA28C	Health limits climb several flight stair	0.0494722	Survey > Your Health > Activity of Daily Living
B1SA52	Needed medical care, couldn't get it - 12 months	0.0485809	Survey > Your Health > Resources for Obtaining Healthcare
B3TSVR	Stop-and-Go Switch Task (SGST): reverse single-task #invalid	0.0475219	Cognitive > Stop and Go Switch Task - Composite Scores
B3TSWN12	Stop-and-Go Switch Task (SGST): normal single-task trial #12	0.0468959	Cognitive > Stop and Go Switch Task - Item Latency
B1PA50	Had at least one drink - past month	0.0466766	Survey > Health > History of Drinking
B3TSWN15	Stop-and-Go Switch Task (SGST): normal single-task trial #15	0.0466591	Cognitive > Stop and Go Switch Task - Item Latency
B1PA72	Time lost interest 2 or more weeks - 12 months	0.0458173	Survey > Health > Depression - Anhedonia
B3TSWN5	Stop-and-Go Switch Task (SGST): normal single-task trial #5	0.0454996	Cognitive > Stop and Go Switch Task - Item Latency
B1PA24	High blood pressure ever diagnosed	0.0443541	Survey > Health > Blood Pressure
B1SSUFFI	Self-Sufficiency	0.0439999	Survey > Personal Beliefs > Coping Assessment
B1SA66A	Emotional problems from drinking - 12 months	0.0439277	Survey > Your Health > Alcohol Use/Abuse
B3TWLDFP	Word List Delayed flagged problematic?	0.0439199	Cognitive > Delayed Word List Recall
B1SE12V	Bad happens, think how could prevented	0.0434825	Survey > Personal Beliefs > Planning and Making Sense of Past
B1SE12T	Past helps me figure out what do present	0.0431613	Survey > Personal Beliefs > Planning and Making Sense of Past
B1PF12	US citizen	0.0428247	Survey > Race and Ethnicity > Citizenship
B1SA55G	Ever attended physical disabilities group	0.0424754	Survey > Your Health > Self-Help Groups
B3TSFV	Stop-and-Go Switch Task (SGST): Filter invalid cases	0.0418768	Cognitive > Stop and Go Switch Task - Composite Scores
B1SE12Y	Don't like ask others for help unless have to	0.041656	Survey > Personal Beliefs > Coping Assessment
B1SA28J	Health limits moderate activity	0.0400202	Survey > Your Health > Activity of Daily Living
B1PRSEX	Respondent sex	0.0396234	Survey > Administration > Respondent Sex
B3TSWR14	Stop-and-Go Switch Task (SGST): reverse single-task trial #14	0.0395229	Cognitive > Stop and Go Switch Task - Item Latency
B1SN2D	Spirituality important in your life	0.039343	Survey > Religion and Spirituality > Feelings - Religious/Spiritual/Identify with
B1SA14L	Takes saw palmetto regularly	0.0392671	Survey > Your Health > Dietary Supplements
B3TSWN3	Stop-and-Go Switch Task (SGST): normal single-task trial #3	0.03858	Cognitive > Stop and Go Switch Task - Item Latency
B1SALCOH	Alcohol problem - 12 months	0.0383249	Survey > Your Health > Alcohol Use/Abuse
B3TSWR20	Stop-and-Go Switch Task (SGST): reverse single-task trial #20	0.0380419	Cognitive > Stop and Go Switch Task - Item Latency
B1PA90A	Spell or attack for no reason - 12 months	0.0378273	Survey > Health > Anxiety/Worry/Panic
B1SE2F	Extra money important for good life	0.0376456	Survey > Personal Beliefs > EDWB Categories for Living a Good Life
B1PA30D	Had Cancer - Brother	0.0366975	Survey > Health > Cancer
B1PA6B	History of serious head injury	0.0365901	Survey > Health > History of Neurological Disorder
B1SA55I	Ever attended family with illness group	0.0362344	Survey > Your Health > Self-Help Groups
B1PA18	Chest pain walk ordinary pace	0.0361228	Survey > Health > Angina
B1SA14K	Takes ephedra or ma huang regularly	0.0359397	Survey > Your Health > Dietary Supplements
B3TCOMPZ3	Zscore BTACT Composite Score_computed for complete sample	0.03554	Cognitive > Cognitive Battery Factor Scores
B1SA11B	Tuberculosis ever - 12 months	0.0348806	Survey > Your Health > Prescription Medicine Used
B1SE7W	Get upset or tense when think about day	0.0348729	Survey > Personal Beliefs > Multidimensional Personality
B3TSVXBS	Stop-and-Go Switch Task (SGST): mixed-task switch trials #invalid	0.0344804	Cognitive > Stop and Go Switch Task - Composite Scores
B1SPOSPA	Positive affect from Positive and Negative Affect Schedule (PANAS)	0.0339596	Survey > Your Health > Positive Affect
B3TSWN2	Stop-and-Go Switch Task (SGST): normal single-task trial #2	0.0338819	Cognitive > Stop and Go Switch Task - Item Latency
B1SE7DD	When make decisions, others turn to me	0.0326298	Survey > Personal Beliefs > Multidimensional Personality
B3TSWR16	Stop-and-Go Switch Task (SGST): reverse single-task trial #16	0.032434	Cognitive > Stop and Go Switch Task - Item Latency
B1SE7X	Minor setbacks irritate me too much	0.0323433	Survey > Personal Beliefs > Multidimensional Personality
B1SA55H	Ever attended parent support group	0.0318812	Survey > Your Health > Self-Help Groups
B1SMPQSR	Reactivity - Multidimensional Personality	0.0317374	Survey > Personal Beliefs > Multidimensional Personality
B1PA7	Heart trouble suspect or confirmed by doctor	0.0314629	Survey > Health > History of Heart Trouble
B1PA90	Have spell or attack - 12 months	0.0309662	Survey > Health > Anxiety/Worry/Panic
B1SH16E	World is becoming better place	0.0308005	Survey > Community Involvement > Social Well-Being
B1SP2I	Threatened or harassed - frequency	0.0306829	Survey > Discrimination > Daily Discrimination (Frequency)
B1PD20	Grandparent	0.0303489	Survey > Caregiving > History of Caring for Grandchildren
B3TSWX25	Stop-and-Go Switch Task (SGST): mixed-task trial #25 "green"	0.0303315	Cognitive > Stop and Go Switch Task - Composite Scores
B1SA48G	Other place usual healthcare place	0.0301411	Survey > Your Health > Resources for Obtaining Healthcare
B1SA32E	Light leisure activity frequency - Summer	0.0296571	Survey > Your Health > Light Physical Activity Items
B3TSTXNS	Stop-and-Go Switch Task (SGST): mixed-task normal switch trials #correct	0.0294097	Cognitive > Stop and Go Switch Task - Composite Scores
B1SE7K	My mood often goes up and down	0.0293389	Survey > Personal Beliefs > Multidimensional Personality
B1SH16M	Society not improving for people like me	0.0290995	Survey > Community Involvement > Social Well-Being
B1PA60	Felt sad or depressed for 2 or more weeks - 12 months	0.0290679	Survey > Health > Depression - Depressed Affect
B1PA46	In home anyone smoke or use tobacco current	0.0279499	Survey > Health > History of Smoking
B1SSWBSA	Social Actualization - Social Well-Being	0.0273863	Survey > Community Involvement > Social Well-Being
B3TSWR15	Stop-and-Go Switch Task (SGST): reverse single-task trial #15	0.0272372	Cognitive > Stop and Go Switch Task - Item Latency
B3TSWX23	Stop-and-Go Switch Task (SGST): mixed-task trial #23 "red"	0.0271548	Cognitive > Stop and Go Switch Task - Composite Scores
B1SA32F	Light leisure activity frequency - Winter	0.0269061	Survey > Your Health > Light Physical Activity Items
B1PC6	Anyone else in household last 12 months not mentioned before	0.0264111	Survey > Household Roster and Children > Children/Household Members
B3TSWN17	Stop-and-Go Switch Task (SGST): normal single-task trial #17	0.0263264	Cognitive > Stop and Go Switch Task - Item Latency
B1PG9	Optimistic describes you	0.0261749	Survey > Life Satisfaction > Self-Description
B1SN11H	Aware different ways to solve problems because religion	0.025996	Survey > Religion and Spirituality > Mindfulness
B1SP2G	People think you not as good as they are - frequency	0.0257417	Survey > Discrimination > Daily Discrimination (Frequency)
B3TEFZ3	Zscore Executive Functioning_computed for complete sample	0.025311	Cognitive > Cognitive Battery Factor Scores
B1SA50E	Physicians assistant or nurse practitioner seen for healthcare	0.0250471	Survey > Your Health > Resources for Obtaining Healthcare
B1SE7O	I like to try difficult things	0.0250226	Survey > Personal Beliefs > Multidimensional Personality
B1PCHH2	Lives in household - Child 2	0.0248586	Survey > Household Roster and Children > Child - Living in Household
B1SH6E	Good influence on others lives	0.0248122	Survey > Community Involvement > Contributions to Community
B1SP2E	People act afraid of you - frequency	0.0246934	Survey > Discrimination > Daily Discrimination (Frequency)
B1SM6	Describe sexual orientation	0.0246466	Survey > Sexuality > Sexual Orientation
B1SA14B	Takes vitamin C regularly	0.0245581	Survey > Your Health > Dietary Supplements
B1SE7N	I'm very good at influencing people	0.0243984	Survey > Personal Beliefs > Multidimensional Personality
B3TSWX18	Stop-and-Go Switch Task (SGST): mixed-task trial #18 "green"	0.0241565	Cognitive > Stop and Go Switch Task - Composite Scores
B1PD1	Given personal care to others - 12 months	0.0236672	Survey > Caregiving > History of Caregiving
B3TSWN16	Stop-and-Go Switch Task (SGST): normal single-task trial #16	0.0235856	Cognitive > Stop and Go Switch Task - Item Latency
B1PA6D	History of other neurological disorder	0.023256	Survey > Health > History of Neurological Disorder
B3TSWR3	Stop-and-Go Switch Task (SGST): reverse single-task trial #3	0.0231662	Cognitive > Stop and Go Switch Task - Item Latency
B1SA62E	Used depress medications on own ever - 12 months	0.0230928	Survey > Your Health > Drug Use/Abuse
B1SA26I	Felt enthusiastic frequency - 30 days	0.0229677	Survey > Your Health > Positive Affect
B1SA48C	Public clinic usual healthcare place	0.0228838	Survey > Your Health > Resources for Obtaining Healthcare
B1SA50C	Internist seen for healthcare	0.0228546	Survey > Your Health > Resources for Obtaining Healthcare
B1SP1G	Prevented remain in neighborhood - frequency	0.0227569	Survey > Discrimination > Major Discrimination (Times)
B1PA25A	Last blood pressure - Low, Normal, High	0.0227018	Survey > Health > Blood Pressure
B1SE2M	Friend relations important for good life	0.0226891	Survey > Personal Beliefs > EDWB Categories for Living a Good Life
B1SA48H	No usual healthcare place	0.0223332	Survey > Your Health > Resources for Obtaining Healthcare
B1SE7E	In social situation, like else to lead	0.0222948	Survey > Personal Beliefs > Multidimensional Personality
B3TSFC	Stop-and-Go Switch Task (SGST): Filter cases with low accuracy or extreme latencies	0.0222405	Cognitive > Stop and Go Switch Task - Composite Scores
B1PB34A	Spouse or partner current employment - Working	0.0222159	Survey > Education, Occupation, and Marital Status > Spouse/Partner History of Employment
B3TEMZ1	Zscore Episodic Memory_computed for National sample only	0.0221651	Cognitive > Cognitive Battery Factor Scores
B1SSPIRI	Spirituality	0.0220394	Survey > Religion and Spirituality > Feelings - Religious/Spiritual/Identify with
B1PB34H	Spouse or partner current employment - Part-time student	0.0220321	Survey > Education, Occupation, and Marital Status > Spouse/Partner History of Employment
B1PG5	Disappointed by achievement - Agree, Disagree	0.0219634	Survey > Life Satisfaction > Disappointed by Achievements
B1SA26E	Felt satisfied frequency - 30 days	0.0218381	Survey > Your Health > Positive Affect
B1PA58	Lived with alcoholic during childhood	0.0216123	Survey > Health > History of Drinking
B1SI6D	Proud of my home	0.0213125	Survey > Your Neighborhood > Feelings about Neighborhood/Home
B1SA48F	Urgent care usual healthcare place	0.0212376	Survey > Your Health > Resources for Obtaining Healthcare
B1PA45A	Lived with smoker growing up - Father	0.0211892	Survey > Health > History of Smoking
B3TEFZ1	Zscore Executive Functioning_computed for National sample only	0.0209961	Cognitive > Cognitive Battery Factor Scores
B1PCHM2N	Number adult child at home - All types including foster and other child	0.0208364	Survey > Household Roster and Children > Adult Children Living in Home
B1PKIDHH	Number of respondent's children living in household	0.0205933	Survey > Household Roster and Children > Children/Household Members
B1SJ2G	Family members make too many demands	0.0205014	Survey > Social Networks > Family Support/Strain
B3TSWX11	Stop-and-Go Switch Task (SGST): mixed-task trial #11 "red"	0.0204802	Cognitive > Stop and Go Switch Task - Composite Scores
B1PC3	Any children no longer living	0.0203239	Survey > Household Roster and Children > Children/Household Members
B1SE2Q	Sense of purpose important for good life	0.0202827	Survey > Personal Beliefs > EDWB Categories for Living a Good Life
B3TSWX8	Stop-and-Go Switch Task (SGST): mixed-task trial #8 "red"	0.0202112	Cognitive > Stop and Go Switch Task - Composite Scores
B1SHLOCO	Health Locus of Control - Others	0.0201363	Survey > Your Health > Locus of Control
B1PE2	Homeless since past interview	0.0201194	Survey > Living Arrangements > Living Arrangements - Homeless
B1SMPQSP	Social Potency - Multidimensional Personality	0.020027	Survey > Personal Beliefs > Multidimensional Personality
B1SA53C	Number times optical routine exam - 12 months	0.01994	Survey > Your Health > Physical Health Care Utilization
B3TSWX7	Stop-and-Go Switch Task (SGST): mixed-task trial #7 "red"	0.019885	Cognitive > Stop and Go Switch Task - Composite Scores
B1SA55J	Ever attended family with emotion-substance group	0.0197975	Survey > Your Health > Self-Help Groups
B1SE12O	Like to make plans for future	0.0196882	Survey > Personal Beliefs > Planning and Making Sense of Past
B1SA62F	Used inhalants on own ever - 12 months	0.0192518	Survey > Your Health > Drug Use/Abuse
B3TSVXRS	Stop-and-Go Switch Task (SGST): mixed-task reverse switch trials #invalid	0.0188643	Cognitive > Stop and Go Switch Task - Composite Scores
B1PA1	Physical health self-evaluated	0.0186027	Survey > Health > Self-Evaluated Health
B1PPANDX	Panic Attack - binary	0.0185483	Survey > Health > Anxiety/Worry/Panic
B3TSWN4	Stop-and-Go Switch Task (SGST): normal single-task trial #4	0.0185151	Cognitive > Stop and Go Switch Task - Item Latency
B1PF12A	How closely identify as an American	0.0184903	Survey > Race and Ethnicity > Citizenship
B1SA15	Has chronic pain or persists beyond normal	0.0184587	Survey > Your Health > Chronic Pain
B3TSWR9	Stop-and-Go Switch Task (SGST): reverse single-task trial #9	0.018206	Cognitive > Stop and Go Switch Task - Item Latency
B1SH16I	Society stopped making progress	0.0180353	Survey > Community Involvement > Social Well-Being
B1SE10F	Expect more good things happen than bad	0.0180048	Survey > Personal Beliefs > Life Event Checklist
B3TSWN6	Stop-and-Go Switch Task (SGST): normal single-task trial #6	0.0179686	Cognitive > Stop and Go Switch Task - Item Latency
B1SA26A	Felt cheerful frequency - 30 days	0.0177715	Survey > Your Health > Positive Affect
B1PDEPAD	Depressed Affect - binary	0.0177529	Survey > Health > Depression - Depressed Affect
B3TWLITU	Word List Immediate: Tot Unique Items	0.0177487	Cognitive > Immediate Word List Recall
B1SM7	Number of sex partners - Past year	0.0177144	Survey > Sexuality > Sexual Activities and Feelings
B1SA50D	Chiropractor seen for healthcare	0.017708	Survey > Your Health > Resources for Obtaining Healthcare
B1SJ2A	Family members really care about you	0.017703	Survey > Social Networks > Family Support/Strain
B1PB34B	Spouse or partner current employment - Self-employed	0.0176877	Survey > Education, Occupation, and Marital Status > Spouse/Partner History of Employment
B3TSWN1	Stop-and-Go Switch Task (SGST): normal single-task trial #1	0.0176514	Cognitive > Stop and Go Switch Task - Item Latency
B1SA50A	Family doctor seen for healthcare	0.0173493	Survey > Your Health > Resources for Obtaining Healthcare
B1SJ4G	Friends let you down	0.017294	Survey > Social Networks > Friends Support/Strain
B1SP1I	Denied a bank loan - frequency	0.0172026	Survey > Discrimination > Major Discrimination (Times)
B1SA24D	Felt hopeless frequency - 30 days	0.0170557	Survey > Your Health > Negative Affect
B1PA23	Ever severe pain across front of chest	0.017048	Survey > Health > Chest Pain
B3TSVXRO	Stop-and-Go Switch Task (SGST): mixed-task reverse nonswitch trials #invalid	0.0167629	Cognitive > Stop and Go Switch Task - Composite Scores
B1SA66B	Desire or urge from drinking - 12 months	0.0167332	Survey > Your Health > Alcohol Use/Abuse
B1SJ2I	Family members let you down	0.0164838	Survey > Social Networks > Family Support/Strain
B1PB34F	Spouse or partner current employment - Homemaker	0.0162589	Survey > Education, Occupation, and Marital Status > Spouse/Partner History of Employment
B1SC7A	Employer health insurance available	0.0161787	Survey > Health Insurance > Respondent Health Insurance - Available Resources
