# Supplementary material for: Modeling Diabetes Risk and Progression With Public Health Data: Ontology-Guided, Simulation-Capable Digital Twin Study
Source: JMIR Med Inform. 2026 Apr 21;14:e87374. doi: 10.2196/87374 (PMC13098727; doi:10.2196/87374)
Supplement: Multimedia Appendix 3 [file medinform-v14-e87374-s003.xlsx]

## Sheet: Appendix 3.MI-selected_features
feature_id	item_name	score	clean_source
B1SBMI	Body Mass Index - Metric	0.0406432	Survey > Your Health > Body Measurement
B1SA11S	High blood pressure or hypertension ever - 12 months	0.0392336	Survey > Your Health > Prescription Medicine Used
B1SA39	Weight current - pounds	0.0377391	Survey > Your Health > Body Measurement
B1SCHRON	Number chronic conditions - 12 months	0.0344302	Survey > Your Health > Prescription Medicine Used
B1SA35	Waist Circumference in Inches	0.0333943	Survey > Your Health > Body Measurement
B1SWSTHI	Waist-to-Hip Ratio	0.0291684	Survey > Your Health > Body Measurement
B1SA41	Weight 10 years ago - pounds	0.0290401	Survey > Your Health > Weight Management
B1SA28G	Health limits walking several blocks	0.0286009	Survey > Your Health > Activity of Daily Living
B1PRAGE_2019	Calculated age at interview, updated version	0.028586	Survey > Administration > Respondent Age
B1PA1	Physical health self-evaluated	0.0283363	Survey > Health > Self-Evaluated Health
B1PA24	High blood pressure ever diagnosed	0.0274639	Survey > Health > Blood Pressure
B1SCHROX	Having any chronic conditions - 12 months	0.0256518	Survey > Your Health > Prescription Medicine Used
B1SA40	Weight 1 year ago - pounds	0.0255595	Survey > Your Health > Weight Management
B1SA3	Rate health 10 years future	0.0237991	Survey > Your Health > Self-Evaluated Health
B1SA38	Perception of weight	0.0229005	Survey > Your Health > Body Measurement
B1SA7A	Compare overall health to others your age	0.0227516	Survey > Your Health > Comparative Health/Memory Items
B1SA28C	Health limits climb several flight stair	0.0203918	Survey > Your Health > Activity of Daily Living
B3TCOMPZ3	Zscore BTACT Composite Score_computed for complete sample	0.0203515	Cognitive > Cognitive Battery Factor Scores
B1SA28E	Health limits bending, kneeling, stooping	0.0196748	Survey > Your Health > Activity of Daily Living
B1PA50	Had at least one drink - past month	0.0188904	Survey > Health > History of Drinking
B1SA28F	Health limits walking more than one mile	0.0188243	Survey > Your Health > Activity of Daily Living
B1SA1	Rate health current	0.0180759	Survey > Your Health > Self-Evaluated Health
B1PCHA1	Age - Child or household member 1	0.0176626	Survey > Household Roster and Children > Child/Household Member - Age
B3TSPR	Stop-and-Go Switch Task (SGST): reverse single-task % correct	0.0172038	Cognitive > Stop and Go Switch Task - Composite Scores
B1SA10J	Extremities aches or pain frequency - 30 days	0.0169204	Survey > Your Health > Physical Symptoms Past 30 Days
B1SA28H	Health limits walking one block	0.0165569	Survey > Your Health > Activity of Daily Living
B1SMADL	Instrumental Activity of Daily Living	0.0159747	Survey > Your Health > Activity of Daily Living
B1SE12R	Helpful to set goals for near future	0.0158393	Survey > Personal Beliefs > Planning and Making Sense of Past
B1SA28B	Health limits bathing or dressing self	0.0153828	Survey > Your Health > Activity of Daily Living
B1PBYEAR	Birth year at interview	0.0153344	Survey > Administration > Respondent Birth Year
B1SI4	Years lived in this state	0.0152292	Survey > Your Neighborhood > Years Lived in
B1SE7V	Fun learning to walk tightrope	0.0152196	Survey > Personal Beliefs > Multidimensional Personality
B1SE10D	Hardly ever expect things to go my way	0.0150268	Survey > Personal Beliefs > Life Event Checklist
B1SP2F	People think you are dishonest - frequency	0.0147366	Survey > Discrimination > Daily Discrimination (Frequency)
B1SI6B	Safe alone neighborhood at night	0.0144077	Survey > Your Neighborhood > Feelings about Neighborhood/Home
B1PAGE_M2	Calculated age at interview	0.0143248	Survey > Administration > Respondent Age
B1SA28I	Health limits vigorous activity	0.0141308	Survey > Your Health > Activity of Daily Living
B1SA53A	Number times physical routine exam - 12 months	0.0141238	Survey > Your Health > Physical Health Care Utilization
B1PANHDX	Anhedonia - binary	0.0141087	Survey > Health > Depression - Anhedonia
B1SF13	Work for pay currently	0.0140376	Survey > Work > Current Job
B1PBYEAR_2019	Birth year at interview, updated version	0.0140135	Survey > Administration > Respondent Birth Year
B1SA29D	Short breath washing or dressing	0.0139079	Survey > Your Health > Dyspnea
B3TWLITU	Word List Immediate: Tot Unique Items	0.0138325	Cognitive > Immediate Word List Recall
B1SH11A	Give unpaid assistance parents - hours per month	0.0137783	Survey > Community Involvement > Give Unpaid Assistance
B3TBKCT	Backward Counting: last # reached	0.013713	Cognitive > Backward Counting
B1SF3	Rate work situation 10 years future	0.013686	Survey > Work > Rate Work Situation
B1SA4	Rate control over health	0.0136306	Survey > Your Health > Self-Evaluated Health
B1SA11Z	Stroke ever - 12 months	0.0132749	Survey > Your Health > Prescription Medicine Used
B1PB34A	Spouse or partner current employment - Working	0.0130115	Survey > Education, Occupation, and Marital Status > Spouse/Partner History of Employment
B3TEMZ1	Zscore Episodic Memory_computed for National sample only	0.0125384	Cognitive > Cognitive Battery Factor Scores
B1SA55F	Ever attended survivors group	0.0125374	Survey > Your Health > Self-Help Groups
B1SBADL1	Basic Activity of Daily Living - 2-item version	0.0124644	Survey > Your Health > Activity of Daily Living
B1PF10	How much prefer to be with same race	0.012396	Survey > Race and Ethnicity > Racial Preference
B3TWLF	Word List: Proportion Forgot Between Immediate and Delayed	0.0122818	Cognitive > Delayed Word List Recall
B1SUSEMD	Number times seeing medical doctor - 12 months	0.0122022	Survey > Your Health > Physical Health Care Utilization
B3TSWR5	Stop-and-Go Switch Task (SGST): reverse single-task trial #5	0.0121391	Cognitive > Stop and Go Switch Task - Item Latency
B1SA36	Hip Circumference in Inches	0.012128	Survey > Your Health > Body Measurement
B1SMPQSR	Reactivity - Multidimensional Personality	0.011955	Survey > Personal Beliefs > Multidimensional Personality
B1SA42	Number times lost 10 pounds or more - 10 years	0.0119533	Survey > Your Health > Weight Management
B3TSWX6	Stop-and-Go Switch Task (SGST): mixed-task trial #6 "green"	0.0118455	Cognitive > Stop and Go Switch Task - Composite Scores
B1SBADL2	Basic Activity of Daily Living - 3-item version	0.0117837	Survey > Your Health > Activity of Daily Living
B1SA49	Most often visited healthcare place	0.011782	Survey > Your Health > Resources for Obtaining Healthcare
B1SA31E	Moderate leisure activity frequency - Summer	0.0117727	Survey > Your Health > Moderate Physical Activity
B1SN3A	Pray in private - frequency	0.0117557	Survey > Religion and Spirituality > Private Religious Practices
B1SH6A	Made unique contributions to society	0.0116885	Survey > Community Involvement > Contributions to Community
B3TSWX4	Stop-and-Go Switch Task (SGST): mixed-task trial #4 "reverse...red"	0.0116473	Cognitive > Stop and Go Switch Task - Composite Scores
B1SA11J	Urinary or bladder problem ever - 12 months	0.0115877	Survey > Your Health > Prescription Medicine Used
B3TSCLRA	Stop-and-Go Switch Task (SGST): Local Switch Cost (reverse), absolute	0.0115796	Cognitive > Stop and Go Switch Task - Composite Scores
B1SA60	Number times nap for 5 minutes or more - per week	0.0114756	Survey > Your Health > Sleep
B1SH9D	Give children emotional support - hours per month	0.0114712	Survey > Community Involvement > Give Emotional Support
B1SH8A	Attend meeting unions or professional groups - numbers per month	0.0113111	Survey > Community Involvement > Attend Group Meetings
B1PG1	Satisfied with life at present	0.0112983	Survey > Life Satisfaction > Life Satisfaction
B1PCYB1	Year of birth or adoption - Child 1	0.011023	Survey > Household Roster and Children > Child - Year of Birth or Adoption
B1PB34B	Spouse or partner current employment - Self-employed	0.0108288	Survey > Education, Occupation, and Marital Status > Spouse/Partner History of Employment
B1PCHH2	Lives in household - Child 2	0.0108221	Survey > Household Roster and Children > Child - Living in Household
B1SN2H	Important to marry in same religion	0.010789	Survey > Religion and Spirituality > Feelings - Religious/Spiritual/Identify with
B1SE2P	Sense of accomplish important for good life	0.0107141	Survey > Personal Beliefs > EDWB Categories for Living a Good Life
B1SP2H	Called names or insulted - frequency	0.0106418	Survey > Discrimination > Daily Discrimination (Frequency)
B1SA26E	Felt satisfied frequency - 30 days	0.0106396	Survey > Your Health > Positive Affect
B3TSVXRO	Stop-and-Go Switch Task (SGST): mixed-task reverse nonswitch trials #invalid	0.0106227	Cognitive > Stop and Go Switch Task - Composite Scores
B1PA56	Age start to drink that much - when most	0.0105884	Survey > Health > History of Drinking
B1SA11D	Joint or bone diseases ever - 12 months	0.0104927	Survey > Your Health > Prescription Medicine Used
B1SF8	Number years full-time employed	0.0104379	Survey > Work > Respondent Previous Employment Status
B1SRINC1	Rs income from wage, pension, social security, and other sources	0.0102985	Survey > Finances > Respondent's Income
B3TSCLNA	Stop-and-Go Switch Task (SGST): Local Switch Cost (normal), absolute	0.0102787	Cognitive > Stop and Go Switch Task - Composite Scores
B3TBKTOT	Backward Counting: Total # Counted Correctly (100-(B3TBKCT+B3TBKERR))	0.0101926	Cognitive > Backward Counting
B3TWLDTU	Word List Delayed: Tot Unique Items	0.0101251	Cognitive > Delayed Word List Recall
B1SA28A	Health limits lifting or carrying groceries	0.0100983	Survey > Your Health > Activity of Daily Living
B1SE7GG	Have something exciting to look forward	0.0100719	Survey > Personal Beliefs > Multidimensional Personality
B3TSWR3	Stop-and-Go Switch Task (SGST): reverse single-task trial #3	0.0100574	Cognitive > Stop and Go Switch Task - Item Latency
B1SA8D	I work hard at trying to stay healthy	0.0100211	Survey > Your Health > Locus of Control
B1SM1	Rate sexual aspect of life currently	0.00995681	Survey > Sexuality > Rate Sexual Life
B3TSPXNO	Stop-and-Go Switch Task (SGST): mixed-task normal nonswitch trials %correct	0.00982984	Cognitive > Stop and Go Switch Task - Composite Scores
B1SH7D	Volunteer other organization or causes - hours per month	0.00981739	Survey > Community Involvement > Volunteer
B1SF35B	Feel others respect my community work	0.00977993	Survey > Work > Feel about Unpaid Community Work
B3TSWR2	Stop-and-Go Switch Task (SGST): reverse single-task trial #2	0.00959969	Cognitive > Stop and Go Switch Task - Item Latency
B1SA48C	Public clinic usual healthcare place	0.0094936	Survey > Your Health > Resources for Obtaining Healthcare
B1SA11A	Asthma, bronchitis, emphysema ever - 12 months	0.00946171	Survey > Your Health > Prescription Medicine Used
B1SA34F	Mental acuity bound to decline	0.00937409	Survey > Your Health > PIC Control Over Intellectual Aging
B3TSWX15	Stop-and-Go Switch Task (SGST): mixed-task trial #15 "reverse...green"	0.0092933	Cognitive > Stop and Go Switch Task - Composite Scores
B1SA43C	Lose 10 pounds by other reason	0.00928971	Survey > Your Health > Weight Management
B1SE7FF	Set very high standards for self in work	0.00918755	Survey > Personal Beliefs > Multidimensional Personality
B3TSWX9	Stop-and-Go Switch Task (SGST): mixed-task trial #9 "normal...red"	0.00910937	Cognitive > Stop and Go Switch Task - Composite Scores
B1PD17	Ever given care before for 1 or more months	0.0090553	Survey > Caregiving > Past Experience of Caregiving
B1SI6E	Can call neighbor for help if needed	0.0090552	Survey > Your Neighborhood > Feelings about Neighborhood/Home
B1SI3	Years lived in current neighborhood	0.0090371	Survey > Your Neighborhood > Years Lived in
B1SA55A	Ever attended substance problems group	0.00901959	Survey > Your Health > Self-Help Groups
B3TSWN17	Stop-and-Go Switch Task (SGST): normal single-task trial #17	0.00901413	Cognitive > Stop and Go Switch Task - Item Latency
B1PCHA2	Age - Child or household member 2	0.0089999	Survey > Household Roster and Children > Child/Household Member - Age
B1SE12W	Good at figuring how things turn out	0.00899865	Survey > Personal Beliefs > Planning and Making Sense of Past
B1SH9B	Give parents emotional support - hours per month	0.00899814	Survey > Community Involvement > Give Emotional Support
B3TNS3C	Number Series #3: correct?	0.00898774	Cognitive > Number Series
B1SA31D	Moderate chores activity frequency - Winter	0.00896863	Survey > Your Health > Moderate Physical Activity
B1SH16R	Moved by another person's hardship	0.00892185	Survey > Community Involvement > Sympathy
B1SSWBSC	Social Contribution - Social Well-Being	0.00889403	Survey > Community Involvement > Social Well-Being
B1SE4M	No better or worse than others	0.00888959	Survey > Personal Beliefs > Self-Esteem
B1SA9C	Hate to be too hot or too cold	0.00885893	Survey > Your Health > Somatic Amplification
B1SF9A	Unemployed longest period - numbers	0.00885523	Survey > Work > Respondent Previous Employment Status
B1SUSEMH	Number times saw mental health professional - 12 months	0.00884591	Survey > Your Health > Mental Health Care Utilization
B1PA45C	Lived with smoker growing up - Other	0.00883785	Survey > Health > History of Smoking
B1SA9D	Quick to sense hunger contractions	0.00877129	Survey > Your Health > Somatic Amplification
B3TCOMPZ1	Zscore BTACT Composite Score_computed for National sample only	0.00872318	Cognitive > Cognitive Battery Factor Scores
B1SE2A	Autonomy important for good life	0.00865545	Survey > Personal Beliefs > EDWB Categories for Living a Good Life
B1SN11B	Sensitive to others feelings because religion	0.00860978	Survey > Religion and Spirituality > Mindfulness
B1PCHX2	Sex - Child or household member 2	0.00857372	Survey > Household Roster and Children > Child/Household Member - Sex
B1SHLOCO	Health Locus of Control - Others	0.00857043	Survey > Your Health > Locus of Control
B1SH2	Rate contribution to others welfare 10 years ago	0.00855129	Survey > Community Involvement > Rate Community Involvement
B1PA54	When drank most, had at least one - frequency	0.00852447	Survey > Health > History of Drinking
B1PB34H	Spouse or partner current employment - Part-time student	0.00850041	Survey > Education, Occupation, and Marital Status > Spouse/Partner History of Employment
B1SA10H	Leaking urine frequency - 30 days	0.00843857	Survey > Your Health > Physical Symptoms Past 30 Days
B1SA29C	Short breath walk own pace level ground	0.00837528	Survey > Your Health > Dyspnea
B1SG6	Money to meet needs - more, enough, no enough	0.00833445	Survey > Finances > Family Has Enough/Not Enough Money
B3TSTXBB	Stop-and-Go Switch Task (SGST): all mixed-task #correct	0.00827329	Cognitive > Stop and Go Switch Task - Composite Scores
B1SJ1	Contact with family members - frequency	0.00826278	Survey > Social Networks > Contact with Family/Relatives
B1SA31B	Moderate job activity frequency - Winter	0.00825404	Survey > Your Health > Moderate Physical Activity
B3TSMB	Stop-and-Go Switch Task (SGST): mean	0.00822273	Cognitive > Stop and Go Switch Task - Composite Scores
B1SF34C	Paid work more rewarding than home work	0.00821852	Survey > Work > Feel about Unpaid Home Work
B3TWLI1	Word List Immediate: Recalled #1	0.0082069	Cognitive > Immediate Word List Recall
B1SN2B	How spiritual are you	0.0082023	Survey > Religion and Spirituality > Feelings - Religious/Spiritual/Identify with
B3TSWR1	Stop-and-Go Switch Task (SGST): reverse single-task trial #1	0.00816018	Cognitive > Stop and Go Switch Task - Item Latency
B3TSTR	Stop-and-Go Switch Task (SGST): reverse single-task #correct	0.00812889	Cognitive > Stop and Go Switch Task - Composite Scores
B1PB34F	Spouse or partner current employment - Homemaker	0.00810828	Survey > Education, Occupation, and Marital Status > Spouse/Partner History of Employment
B1SA51	Most seen healthcare professional	0.00807908	Survey > Your Health > Resources for Obtaining Healthcare
B1PA25NM	Time since blood pressure test - number	0.0080751	Survey > Health > Blood Pressure
B1SN9D	Wonder if God has abandoned me	0.00807145	Survey > Religion and Spirituality > Religious/Spiritual Coping
B1SE7W	Get upset or tense when think about day	0.00794826	Survey > Personal Beliefs > Multidimensional Personality
B1SH16L	Easy to predict society future	0.00789644	Survey > Community Involvement > Social Well-Being
B1SMPQTR	Traditionalism - Multidimensional Personality	0.00783806	Survey > Personal Beliefs > Multidimensional Personality
B1SQ3	Rate life overall 10 years future	0.00780282	Survey > Life Overall > Rate Life Overall
B1PF5	Prefer to be with same ethnicity	0.0077931	Survey > Race and Ethnicity > Ethnicity Preference
B3TDBS	Digits Backward: highest # digits recall	0.00777263	Cognitive > Digits Backward
B3TSWR17	Stop-and-Go Switch Task (SGST): reverse single-task trial #17	0.00772154	Cognitive > Stop and Go Switch Task - Item Latency
B1SA11F	Skin trouble persistent ever - 12 months	0.00770945	Survey > Your Health > Prescription Medicine Used
B1SP1G	Prevented remain in neighborhood - frequency	0.0076019	Survey > Discrimination > Major Discrimination (Times)
B1SA48H	No usual healthcare place	0.00759892	Survey > Your Health > Resources for Obtaining Healthcare
B1SF4	Rate amount control over work situation	0.00753517	Survey > Work > Rate Work Situation
B1SPOSAF	Positive affect	0.00752979	Survey > Your Health > Positive Affect
B1SRELCA	Religious or spiritual coping A	0.00751509	Survey > Religion and Spirituality > Religious/Spiritual Coping
B1SE7A	Like spend free time with friends, rather than alone	0.00745875	Survey > Personal Beliefs > Multidimensional Personality
B1SA43A	Lose 10 pounds because of health problem	0.00745562	Survey > Your Health > Weight Management
B3TSWN5	Stop-and-Go Switch Task (SGST): normal single-task trial #5	0.00744042	Cognitive > Stop and Go Switch Task - Item Latency
B1SE4O	Feel no good at all at times	0.00741804	Survey > Personal Beliefs > Self-Esteem
B1SRELID	Religious Identification	0.0074032	Survey > Religion and Spirituality > Feelings - Religious/Spiritual/Identify with
B3TSWX1	Stop-and-Go Switch Task (SGST): mixed-task trial #1 "normal...green"	0.00737558	Cognitive > Stop and Go Switch Task - Composite Scores
B1SE12Z	Asking others comes naturally for me	0.00734422	Survey > Personal Beliefs > Coping Assessment
B1PA3	Compare overall health to others your age	0.00731365	Survey > Health > Self-Evaluated Health
B1SA24H	Felt afraid frequency - 30 days	0.00731343	Survey > Your Health > Negative Affect
B1SA14M	Takes glucosamine or condroitin regularly	0.00731275	Survey > Your Health > Dietary Supplements
B1SF33C	Time to get everything done at home - 12 months	0.00729589	Survey > Work > Time/Stress Demands at Home
B1SA53E	Number times scheduled treatment or surgery - 12 months	0.00728054	Survey > Your Health > Physical Health Care Utilization
B1SE10E	Rarely count on good things happen to me	0.00726201	Survey > Personal Beliefs > Life Event Checklist
B1PA6C	History of Parkinson's disease	0.00724511	Survey > Health > History of Neurological Disorder
B1SI6L	Hopeless to improve home or neighborhood	0.00719311	Survey > Your Neighborhood > Feelings about Neighborhood/Home
B1SA29B	Short breath walk with peer level ground	0.00716587	Survey > Your Health > Dyspnea
B1SD1	Biological mother still alive	0.00716212	Survey > Parent's Health > Mother's Health
B1SA31A	Moderate job activity frequency - Summer	0.00714421	Survey > Your Health > Moderate Physical Activity
B1SP2E	People act afraid of you - frequency	0.00708727	Survey > Discrimination > Daily Discrimination (Frequency)
B1SA57A	Hours of sleep on workdays	0.00705688	Survey > Your Health > Sleep
B3TSCGRA	Stop-and-Go Switch Task (SGST): General Switch Cost (reverse), absolute	0.00704342	Cognitive > Stop and Go Switch Task - Composite Scores
B3TSWN16	Stop-and-Go Switch Task (SGST): normal single-task trial #16	0.0070417	Cognitive > Stop and Go Switch Task - Item Latency
B1SINSGH	Insight into Past	0.00703825	Survey > Personal Beliefs > Planning and Making Sense of Past
B1SH12E	Receive unpaid assistance community volunteers - hours per month	0.00698318	Survey > Community Involvement > Receive Unpaid Assistance
B1SH10B	Receive emotional support parents - hours per month	0.00697427	Survey > Community Involvement > Receive Emotional Support
B1SG2	Rate financial situation 10 years ago	0.00697248	Survey > Finances > Rate Financial Situation
B1SM3	Rate sexual aspect of life 10 years future	0.00696689	Survey > Sexuality > Rate Sexual Life
B1SI6D	Proud of my home	0.00696431	Survey > Your Neighborhood > Feelings about Neighborhood/Home
B3TEFZ3	Zscore Executive Functioning_computed for complete sample	0.0068823	Cognitive > Cognitive Battery Factor Scores
B1SA32D	Light chores activity frequency - Winter	0.00684318	Survey > Your Health > Light Physical Activity Items
B1SE7B	Faced with decision, weigh possibilities	0.00682662	Survey > Personal Beliefs > Multidimensional Personality
B1SE9A	Level dislike lions or not get into circus	0.00682357	Survey > Personal Beliefs > Life Orientation Test
B1SE7Q	Usually find ways to liven up my day	0.00682346	Survey > Personal Beliefs > Multidimensional Personality
B1PB34C	Spouse or partner current employment - Unemployed	0.00679937	Survey > Education, Occupation, and Marital Status > Spouse/Partner History of Employment
B1SN11F	More aware of environment because religion	0.00679434	Survey > Religion and Spirituality > Mindfulness
B1PF11	How important to marry same race	0.00679159	Survey > Race and Ethnicity > Racial Preference
B3TSWX20	Stop-and-Go Switch Task (SGST): mixed-task trial #20 "red"	0.00670074	Cognitive > Stop and Go Switch Task - Composite Scores
B1SH4	Rate amount control contribution to others welfare	0.00668725	Survey > Community Involvement > Rate Community Involvement
B1PANGIN	Angina Class Rating	0.00668459	Survey > Health > Angina
B3TNS3	Number Series #3	0.00667986	Cognitive > Number Series
B1SA7C	Compare vision to others your age	0.00665281	Survey > Your Health > Comparative Health/Memory Items
B1SJ2A	Family members really care about you	0.0066296	Survey > Social Networks > Family Support/Strain
